# Supplementary material for: Organic thermally activated delayed fluorescence material with strained benzoguanidine donor
Source: Beilstein J Org Chem. 2023 Sep 7;19:1289–98. doi: 10.3762/bjoc.19.95 (PMC10494236; doi:10.3762/bjoc.19.95)
Supplement: File 2 — CIF file. [file Beilstein_J_Org_Chem-19-1289-s002.cif]

data_lar9
_audit_creation_date               2022-12-15
_audit_creation_method
;
Olex2 1.5
(compiled 2022.04.07 svn.rca3783a0 for OlexSys, GUI svn.r6498)
;
_shelx_SHELXL_version_number       '2019/2'
_audit_contact_author_address      ?
_audit_contact_author_email        ?
_audit_contact_author_name         ''
_audit_contact_author_phone        ?
_publ_contact_author_id_orcid      ?
_publ_section_references
;
Dolomanov, O.V., Bourhis, L.J., Gildea, R.J, Howard, J.A.K. & Puschmann, H.
 (2009), J. Appl. Cryst. 42, 339-341.

Sheldrick, G.M. (2015). Acta Cryst. A71, 3-8.

Sheldrick, G.M. (2015). Acta Cryst. C71, 3-8.
;
_chemical_name_common              ?
_chemical_name_systematic          ?
_chemical_formula_moiety           'C60 H32 N14'
_chemical_formula_sum              'C60 H32 N14'
_chemical_formula_weight           948.99
_chemical_absolute_configuration   .
_chemical_melting_point            ?
_chemical_oxdiff_formula           C20H20N4Cl2
loop_
  _atom_type_symbol
  _atom_type_description
  _atom_type_scat_dispersion_real
  _atom_type_scat_dispersion_imag
  _atom_type_scat_source
 'C' 'C' 0.0181 0.0091 'International Tables Vol C Tables 4.2.6.8 and 6.1.1.4'
 'H' 'H' 0.0000 0.0000 'International Tables Vol C Tables 4.2.6.8 and 6.1.1.4'
 'N' 'N' 0.0311 0.0180 'International Tables Vol C Tables 4.2.6.8 and 6.1.1.4'

_shelx_space_group_comment
;
The symmetry employed for this shelxl refinement is uniquely defined
by the following loop, which should always be used as a source of
symmetry information in preference to the above space-group names.
They are only intended as comments.
;
_space_group_crystal_system        'monoclinic'
_space_group_IT_number             4
_space_group_name_H-M_alt          'P 1 21 1'
_space_group_name_Hall             'P 2yb'
loop_
  _space_group_symop_operation_xyz
 'x, y, z'
 '-x, y+1/2, -z'

_cell_length_a                     17.4217(4)
_cell_length_b                     15.2552(3)
_cell_length_c                     20.8314(6)
_cell_angle_alpha                  90
_cell_angle_beta                   114.583(3)
_cell_angle_gamma                  90
_cell_volume                       5034.6(2)
_cell_formula_units_Z              4
_cell_measurement_reflns_used      10926
_cell_measurement_temperature      100.0(3)
_cell_measurement_theta_max        73.2630
_cell_measurement_theta_min        2.3760
_shelx_estimated_absorpt_T_max     0.974
_shelx_estimated_absorpt_T_min     0.940
_exptl_absorpt_coefficient_mu      0.623
_exptl_absorpt_correction_T_max    1.00000
_exptl_absorpt_correction_T_min    0.83322
_exptl_absorpt_correction_type     multi-scan
_exptl_absorpt_process_details
;
CrysAlisPro 1.171.42.74a (Rigaku Oxford Diffraction, 2022)
Empirical absorption correction using spherical harmonics,
implemented in SCALE3 ABSPACK scaling algorithm.
;
_exptl_absorpt_special_details     ?
_exptl_crystal_colour              'clear yellow'
_exptl_crystal_colour_lustre       clear
_exptl_crystal_colour_primary      yellow
_exptl_crystal_density_diffrn      1.252
_exptl_crystal_density_meas        ?
_exptl_crystal_density_method      ?
_exptl_crystal_description         block
_exptl_crystal_F_000               1960
_exptl_crystal_size_max            0.101
_exptl_crystal_size_mid            0.087
_exptl_crystal_size_min            0.043
_exptl_transmission_factor_max     ?
_exptl_transmission_factor_min     ?
_diffrn_reflns_av_R_equivalents    0.0314
_diffrn_reflns_av_unetI/netI       0.0512
_diffrn_reflns_Laue_measured_fraction_full  0.998
_diffrn_reflns_Laue_measured_fraction_max  0.967
_diffrn_reflns_limit_h_max         21
_diffrn_reflns_limit_h_min         -21
_diffrn_reflns_limit_k_max         18
_diffrn_reflns_limit_k_min         -18
_diffrn_reflns_limit_l_max         25
_diffrn_reflns_limit_l_min         -26
_diffrn_reflns_number              33714
_diffrn_reflns_point_group_measured_fraction_full  0.891
_diffrn_reflns_point_group_measured_fraction_max  0.845
_diffrn_reflns_theta_full          67.684
_diffrn_reflns_theta_max           76.395
_diffrn_reflns_theta_min           2.332
_diffrn_ambient_environment        N~2~
_diffrn_ambient_temperature        100.0(3)
_diffrn_detector                   'Hybrid Pixel Array Detector'
_diffrn_detector_area_resol_mean   10.0000
_diffrn_measured_fraction_theta_full  0.998
_diffrn_measured_fraction_theta_max  0.967
_diffrn_measurement_details
;
List of Runs (angles in degrees, time in seconds):

  # Type    Start    End  Width  t~exp~   \w     \q     \k     \f   Frames
--------------------------------------------------------------------------
  1  \w    -46.00  55.00   0.50    1.80    --   43.53  58.00-149.00  202
  2  \w     61.00  87.00   0.50    1.80    --   43.53  58.00-149.00   52
  3  \w     19.00 198.00   0.50    7.20    --  108.20  58.00-149.00  358
  4  \w     59.00 135.00   0.50    1.80    --   46.07  58.00-149.00  152
  5  \w    -43.00 105.00   0.50    1.80    --   46.07  10.00 -90.00  296
  6  \w    102.00 197.00   0.50    7.20    --  108.20   0.00  60.00  190
  7  \w     70.00 167.00   0.50    7.20    --  108.20  50.00 120.00  194
  8  \w    173.00 198.00   0.50    7.20    --  108.20  20.00 -60.00   50
  9  \w     19.00  45.00   0.50    7.20    --  108.20  50.00 -60.00   52
 10  \w    112.00 137.00   0.50    7.20    --  108.20  50.00 -60.00   50
 11  \w     68.00  93.00   0.50    7.20    --  108.20  50.00 -60.00   50
 12  \w     19.00  70.00   0.50    7.20    --  108.20  20.00 -60.00  102
 13  \w     81.00 130.00   0.50    7.20    --  108.20  20.00 -60.00   98
 14  \w     20.00  53.00   0.50    7.20    --  108.20  50.00 120.00   66
 15  \w     22.00  47.00   0.50    7.20    --  108.20  20.00-150.00   50
 16  \w    155.00 188.00   0.50    7.20    --  108.20  20.00-150.00   66
 17  \w     60.00  94.00   0.50    7.20    --  108.20   0.00  60.00   68
;
_diffrn_measurement_device         'four-circle diffractometer'
_diffrn_measurement_device_type    'XtaLAB AFC11 (RINC): quarter-chi single'
_diffrn_measurement_method         '\w scans'
_diffrn_orient_matrix_type        
 'CrysAlisPro convention (1999,Acta A55,543-557)'
_diffrn_orient_matrix_UB_11        0.0854424000
_diffrn_orient_matrix_UB_12        0.0430903000
_diffrn_orient_matrix_UB_13        0.0136542000
_diffrn_orient_matrix_UB_21        0.0189703000
_diffrn_orient_matrix_UB_22        -0.0740408000
_diffrn_orient_matrix_UB_23        -0.0415467000
_diffrn_orient_matrix_UB_31        -0.0424199000
_diffrn_orient_matrix_UB_32        0.0533532000
_diffrn_orient_matrix_UB_33        -0.0685865000
_diffrn_radiation_monochromator    mirror
_diffrn_radiation_probe            x-ray
_diffrn_radiation_type             'Cu K\a'
_diffrn_radiation_wavelength       1.54184
_diffrn_source                     'Rotating-anode X-ray tube (dual wavelength)'
_diffrn_source_type                'Rigaku (Cu) X-ray DW Source'
_reflns_Friedel_coverage           0.681
_reflns_Friedel_fraction_full      0.775
_reflns_Friedel_fraction_max       0.712
_reflns_number_gt                  15688
_reflns_number_total               17837
_reflns_special_details
;
 Reflections were merged by SHELXL according to the crystal
 class for the calculation of statistics and refinement.
 
 Structure factors included contributions from the .fab file.
 
 _reflns_Friedel_fraction is defined as the number of unique
 Friedel pairs measured divided by the number that would be
 possible theoretically, ignoring centric projections and
 systematic absences. Completness statistics refer to single and
 composite reflections containing twin component 1 only.
;
_reflns_threshold_expression       'I > 2\s(I)'
_computing_cell_refinement         'CrysAlisPro 1.171.42.74a (Rigaku OD, 2022)'
_computing_data_collection         'CrysAlisPro 1.171.42.74a (Rigaku OD, 2022)'
_computing_data_reduction          'CrysAlisPro 1.171.42.74a (Rigaku OD, 2022)'
_computing_molecular_graphics      'Olex2 1.5 (Dolomanov et al., 2009)'
_computing_publication_material    'Olex2 1.5 (Dolomanov et al., 2009)'
_computing_structure_refinement    'SHELXL 2019/2 (Sheldrick, 2015)'
_computing_structure_solution      'SHELXT 2018/2 (Sheldrick, 2018)'
_refine_diff_density_max           0.352
_refine_diff_density_min           -0.192
_refine_diff_density_rms           0.042
_refine_ls_abs_structure_details
;
 Refined as an inversion twin.
;
_refine_ls_abs_structure_Flack     0.64(19)
_refine_ls_extinction_coef         .
_refine_ls_extinction_method       none
_refine_ls_goodness_of_fit_ref     1.042
_refine_ls_hydrogen_treatment      constr
_refine_ls_matrix_type             full
_refine_ls_number_parameters       1334
_refine_ls_number_reflns           17837
_refine_ls_number_restraints       1
_refine_ls_R_factor_all            0.0529
_refine_ls_R_factor_gt             0.0462
_refine_ls_restrained_S_all        1.042
_refine_ls_shift/su_max            0.000
_refine_ls_shift/su_mean           0.000
_refine_ls_structure_factor_coef   Fsqd
_refine_ls_weighting_details      
 'w=1/[\s^2^(Fo^2^)+(0.0569P)^2^+1.0161P] where P=(Fo^2^+2Fc^2^)/3'
_refine_ls_weighting_scheme        calc
_refine_ls_wR_factor_gt            0.1153
_refine_ls_wR_factor_ref           0.1190
_refine_special_details
;
 Refined as a 2-component inversion twin.
;
_olex2_refinement_description
;
1. Twinned data refinement
 Scales: 0.36(19)
 0.64(19)
2. Fixed Uiso
 At 1.2 times of:
  All C(H) groups
3.a Aromatic/amide H refined with riding coordinates:
 C67(H67), C28(H28), C10(H10), C80(H80), C77(H77), C68(H68), C9(H9), C29(H29),
 C31(H31), C11(H11), C24(H24), C34(H34), C47(H47), C8(H8), C49(H49), C16(H16),
 C102(H102), C101(H101), C15(H15), C106(H106), C18(H18), C76(H76), C99(H99),
 C69(H69), C90(H90), C21(H21), C87(H87), C30(H30), C17(H17), C89(H89), C88(H88),
  C92(H92), C95(H95), C50(H50), C57(H57), C100(H100), C35(H35), C48(H48),
 C83(H83), C74(H74), C113(H113), C75(H75), C70(H70), C23(H23), C22(H22),
 C41(H41), C54(H54), C81(H81), C82(H82), C42(H42), C43(H43), C114(H114),
 C93(H93), C116(H116), C109(H109), C107(H107), C115(H115), C44(H44), C56(H56),
 C37(H37), C55(H55), C36(H36), C108(H108), C94(H94)
;
_atom_sites_solution_hydrogens     geom
_atom_sites_solution_primary       dual
_atom_sites_solution_secondary     ?
loop_
  _atom_site_label
  _atom_site_type_symbol
  _atom_site_fract_x
  _atom_site_fract_y
  _atom_site_fract_z
  _atom_site_U_iso_or_equiv
  _atom_site_adp_type
  _atom_site_occupancy
  _atom_site_site_symmetry_order
  _atom_site_calc_flag
  _atom_site_refinement_flags_posn
  _atom_site_refinement_flags_adp
  _atom_site_refinement_flags_occupancy
  _atom_site_disorder_assembly
  _atom_site_disorder_group
 N16 N 0.78041(17) 0.3336(2) 0.46723(14) 0.0368(6) Uani 1 1 d . . . . .
 N22 N 0.64794(19) -0.0138(2) 0.14367(16) 0.0404(6) Uani 1 1 d . . . . .
 N5 N 0.77339(18) 0.94251(19) 0.60454(15) 0.0362(6) Uani 1 1 d . . . . .
 N6 N 0.81062(18) 0.7985(2) 0.61589(16) 0.0383(6) Uani 1 1 d . . . . .
 N21 N 0.71807(18) 0.1130(2) 0.17036(15) 0.0378(6) Uani 1 1 d . . . . .
 N25 N 0.79872(19) 0.4142(2) 0.16131(16) 0.0409(7) Uani 1 1 d . . . . .
 N15 N 0.82222(18) 0.29478(19) 0.38352(14) 0.0351(6) Uani 1 1 d . . . . .
 N1 N 0.67646(18) 0.6853(2) 0.61516(15) 0.0367(6) Uani 1 1 d . . . . .
 N18 N 0.77684(19) 0.1243(2) 0.32101(15) 0.0375(6) Uani 1 1 d . . . . .
 N27 N 0.8991(2) 0.3542(2) 0.11628(16) 0.0443(7) Uani 1 1 d . . . . .
 N4 N 0.71349(17) 0.8644(2) 0.66145(15) 0.0371(6) Uani 1 1 d . . . . .
 N19 N 0.71631(18) 0.0371(2) 0.37271(16) 0.0384(6) Uani 1 1 d . . . . .
 N3 N 0.79949(19) 0.5858(2) 0.65386(16) 0.0408(7) Uani 1 1 d . . . . .
 N2 N 0.72760(18) 0.6315(2) 0.54093(15) 0.0377(6) Uani 1 1 d . . . . .
 N7 N 0.76768(19) 0.8973(2) 0.80995(16) 0.0395(6) Uani 1 1 d . . . . .
 N8 N 0.83135(19) 1.0270(2) 0.82278(16) 0.0434(7) Uani 1 1 d . . . . .
 N17 N 0.70250(18) 0.3958(2) 0.36003(16) 0.0406(7) Uani 1 1 d . . . . .
 N20 N 0.6819(2) 0.1813(2) 0.37201(16) 0.0405(7) Uani 1 1 d . . . . .
 N26 N 0.84524(19) 0.4933(2) 0.09512(15) 0.0433(7) Uani 1 1 d . . . . .
 N11 N 0.6989(2) 0.6001(2) 0.84513(16) 0.0409(7) Uani 1 1 d . . . . .
 N24 N 0.6817(2) 0.2561(2) 0.03190(17) 0.0488(8) Uani 1 1 d . . . . .
 N9 N 0.87868(18) 0.9256(2) 0.76782(16) 0.0423(7) Uani 1 1 d . . . . .
 N13 N 0.6008(2) 0.6664(2) 0.88993(17) 0.0488(8) Uani 1 1 d . . . . .
 N12 N 0.66054(19) 0.5313(2) 0.92166(15) 0.0428(7) Uani 1 1 d . . . . .
 N28 N 0.8839(2) 0.4932(2) 0.33813(16) 0.0471(7) Uani 1 1 d . . . . .
 N14 N 0.6203(2) 0.4936(2) 0.68103(17) 0.0478(7) Uani 1 1 d . . . . .
 N10 N 0.8089(2) 0.7646(2) 0.96098(18) 0.0543(8) Uani 1 1 d . . . . .
 N23 N 0.60934(19) 0.0740(2) 0.21361(16) 0.0426(7) Uani 1 1 d . . . . .
 C26 C 0.7672(2) 0.8608(2) 0.62791(17) 0.0350(7) Uani 1 1 d . . . . .
 C27 C 0.8495(2) 0.8443(2) 0.57889(18) 0.0363(7) Uani 1 1 d . . . . .
 C71 C 0.8469(2) 0.2746(2) 0.49937(18) 0.0374(7) Uani 1 1 d . . . . .
 C66 C 0.8714(2) 0.2484(2) 0.44586(18) 0.0371(7) Uani 1 1 d . . . . .
 C111 C 0.8484(2) 0.4124(3) 0.12425(19) 0.0421(8) Uani 1 1 d . . . . .
 C104 C 0.7174(2) 0.2601(3) 0.09213(19) 0.0401(8) Uani 1 1 d . . . . .
 C72 C 0.7656(2) 0.3454(2) 0.39816(17) 0.0350(7) Uani 1 1 d . . . . .
 C67 C 0.9391(2) 0.1924(2) 0.4611(2) 0.0427(8) Uani 1 1 d . . . . .
 H67 H 0.955742 0.173047 0.425461 0.051 Uiso 1 1 calc R U . . .
 C7 C 0.6308(2) 0.7214(2) 0.54764(19) 0.0381(7) Uani 1 1 d . . . . .
 C28 C 0.9013(2) 0.8110(3) 0.54857(19) 0.0401(8) Uani 1 1 d . . . . .
 H28 H 0.915867 0.750602 0.552361 0.048 Uiso 1 1 calc R U . . .
 C118 C 0.8528(2) 0.4299(3) 0.31057(18) 0.0399(8) Uani 1 1 d . . . . .
 C13 C 0.7380(2) 0.6310(2) 0.60938(18) 0.0346(7) Uani 1 1 d . . . . .
 C6 C 0.6813(2) 0.6470(2) 0.72795(18) 0.0367(7) Uani 1 1 d . . . . .
 C3 C 0.7356(2) 0.8153(2) 0.78044(19) 0.0377(7) Uani 1 1 d . . . . .
 C97 C 0.6566(2) 0.0631(2) 0.17957(18) 0.0389(7) Uani 1 1 d . . . . .
 C25 C 0.7276(2) 1.0022(2) 0.62556(19) 0.0390(7) Uani 1 1 d . . . . .
 C32 C 0.8282(2) 0.9335(2) 0.57138(18) 0.0375(7) Uani 1 1 d . . . . .
 C65 C 0.8151(2) 0.3505(2) 0.27376(18) 0.0371(7) Uani 1 1 d . . . . .
 C60 C 0.8071(2) 0.2788(3) 0.31273(18) 0.0378(7) Uani 1 1 d . . . . .
 C61 C 0.7812(2) 0.1967(2) 0.28100(18) 0.0368(7) Uani 1 1 d . . . . .
 C79 C 0.7987(2) 0.0361(2) 0.31472(18) 0.0360(7) Uani 1 1 d . . . . .
 C2 C 0.7108(2) 0.7978(2) 0.70808(18) 0.0362(7) Uani 1 1 d . . . . .
 C5 C 0.7041(2) 0.6653(2) 0.79968(19) 0.0382(7) Uani 1 1 d . . . . .
 C84 C 0.7597(2) -0.0189(2) 0.34583(19) 0.0383(7) Uani 1 1 d . . . . .
 C10 C 0.5547(2) 0.7597(3) 0.4056(2) 0.0486(9) Uani 1 1 d . . . . .
 H10 H 0.527756 0.773918 0.356840 0.058 Uiso 1 1 calc R U . . .
 C19 C 0.7952(2) 0.5824(2) 0.54068(19) 0.0378(7) Uani 1 1 d . . . . .
 C1 C 0.6882(2) 0.7130(2) 0.68296(18) 0.0370(7) Uani 1 1 d . . . . .
 C39 C 0.8278(2) 0.9444(2) 0.79756(18) 0.0382(7) Uani 1 1 d . . . . .
 C78 C 0.7155(2) 0.3797(3) 0.4764(2) 0.0429(8) Uani 1 1 d . . . . .
 C4 C 0.7335(2) 0.7481(2) 0.82559(19) 0.0388(7) Uani 1 1 d . . . . .
 C105 C 0.7675(2) 0.5006(3) 0.1572(2) 0.0444(8) Uani 1 1 d . . . . .
 C12 C 0.6611(2) 0.6865(2) 0.50090(18) 0.0380(7) Uani 1 1 d . . . . .
 C64 C 0.7905(2) 0.3431(2) 0.20136(18) 0.0373(7) Uani 1 1 d . . . . .
 C85 C 0.7241(2) 0.1221(2) 0.35578(18) 0.0381(7) Uani 1 1 d . . . . .
 C98 C 0.5649(2) -0.0066(3) 0.2005(2) 0.0439(8) Uani 1 1 d . . . . .
 C59 C 0.6482(2) 0.5622(2) 0.70053(19) 0.0398(8) Uani 1 1 d . . . . .
 C73 C 0.6689(2) 0.4167(2) 0.4089(2) 0.0408(8) Uani 1 1 d . . . . .
 C62 C 0.7538(2) 0.1905(2) 0.20692(18) 0.0369(7) Uani 1 1 d . . . . .
 C63 C 0.7575(2) 0.2640(2) 0.16794(18) 0.0363(7) Uani 1 1 d . . . . .
 C45 C 0.7729(3) 0.7601(3) 0.9001(2) 0.0437(8) Uani 1 1 d . . . . .
 C80 C 0.8501(2) 0.0015(3) 0.28578(19) 0.0425(8) Uani 1 1 d . . . . .
 H80 H 0.879152 0.038072 0.266318 0.051 Uiso 1 1 calc R U . . .
 C77 C 0.6966(2) 0.3924(3) 0.5330(2) 0.0474(9) Uani 1 1 d . . . . .
 H77 H 0.729625 0.367757 0.577993 0.057 Uiso 1 1 calc R U . . .
 C52 C 0.6516(2) 0.6075(3) 0.88413(19) 0.0405(8) Uani 1 1 d . . . . .
 C112 C 0.9361(2) 0.4045(3) 0.0785(2) 0.0472(9) Uani 1 1 d . . . . .
 C96 C 0.7042(2) -0.0163(3) 0.1119(2) 0.0441(8) Uani 1 1 d . . . . .
 C68 C 0.9817(2) 0.1656(3) 0.5306(2) 0.0500(9) Uani 1 1 d . . . . .
 H68 H 1.028896 0.127583 0.542915 0.060 Uiso 1 1 calc R U . . .
 C9 C 0.5233(2) 0.7942(3) 0.4517(2) 0.0490(9) Uani 1 1 d . . . . .
 H9 H 0.474741 0.830639 0.433584 0.059 Uiso 1 1 calc R U . . .
 C14 C 0.8378(2) 0.5542(2) 0.61072(19) 0.0384(7) Uani 1 1 d . . . . .
 C103 C 0.5880(2) -0.0623(3) 0.1568(2) 0.0477(9) Uani 1 1 d . . . . .
 C46 C 0.7385(2) 0.5175(2) 0.8589(2) 0.0424(8) Uani 1 1 d . . . . .
 C29 C 0.9306(2) 0.8687(3) 0.5128(2) 0.0450(8) Uani 1 1 d . . . . .
 H29 H 0.965839 0.847575 0.491614 0.054 Uiso 1 1 calc R U . . .
 C31 C 0.8577(2) 0.9919(3) 0.5359(2) 0.0438(8) Uani 1 1 d . . . . .
 H31 H 0.842763 1.052176 0.531620 0.053 Uiso 1 1 calc R U . . .
 C11 C 0.6243(2) 0.7052(3) 0.4294(2) 0.0444(8) Uani 1 1 d . . . . .
 H11 H 0.645965 0.681567 0.398141 0.053 Uiso 1 1 calc R U . . .
 C91 C 0.7487(2) 0.0631(2) 0.12909(18) 0.0401(8) Uani 1 1 d . . . . .
 C110 C 0.7966(2) 0.5498(3) 0.1157(2) 0.0462(9) Uani 1 1 d . . . . .
 C24 C 0.7175(2) 1.0911(3) 0.6173(2) 0.0488(9) Uani 1 1 d . . . . .
 H24 H 0.745595 1.124115 0.594820 0.059 Uiso 1 1 calc R U . . .
 C34 C 0.6679(3) 0.9418(3) 0.8646(2) 0.0514(9) Uani 1 1 d . . . . .
 H34 H 0.639915 0.886914 0.858645 0.062 Uiso 1 1 calc R U . . .
 C47 C 0.7946(3) 0.4801(3) 0.8367(2) 0.0490(9) Uani 1 1 d . . . . .
 H47 H 0.811528 0.509743 0.804567 0.059 Uiso 1 1 calc R U . . .
 C8 C 0.5608(2) 0.7768(2) 0.5228(2) 0.0416(8) Uani 1 1 d . . . . .
 H8 H 0.539673 0.801632 0.554110 0.050 Uiso 1 1 calc R U . . .
 C33 C 0.7330(2) 0.9547(3) 0.8443(2) 0.0430(8) Uani 1 1 d . . . . .
 C49 C 0.8016(3) 0.3557(3) 0.9096(2) 0.0594(11) Uani 1 1 d . . . . .
 H49 H 0.824586 0.299593 0.926892 0.071 Uiso 1 1 calc R U . . .
 C16 C 0.9337(2) 0.4774(3) 0.5768(2) 0.0503(10) Uani 1 1 d . . . . .
 H16 H 0.981748 0.440738 0.588366 0.060 Uiso 1 1 calc R U . . .
 C102 C 0.5527(3) -0.1452(3) 0.1358(2) 0.0564(10) Uani 1 1 d . . . . .
 H102 H 0.567816 -0.181951 0.106001 0.068 Uiso 1 1 calc R U . . .
 C101 C 0.4941(3) -0.1704(3) 0.1614(3) 0.0648(13) Uani 1 1 d . . . . .
 H101 H 0.467957 -0.226262 0.148618 0.078 Uiso 1 1 calc R U . . .
 C15 C 0.9081(2) 0.5005(3) 0.6297(2) 0.0459(9) Uani 1 1 d . . . . .
 H15 H 0.937604 0.480242 0.676804 0.055 Uiso 1 1 calc R U . . .
 C106 C 0.7152(2) 0.5358(3) 0.1859(2) 0.0501(9) Uani 1 1 d . . . . .
 H106 H 0.693721 0.501458 0.212824 0.060 Uiso 1 1 calc R U . . .
 C18 C 0.8199(2) 0.5592(3) 0.4874(2) 0.0432(8) Uani 1 1 d . . . . .
 H18 H 0.789932 0.578432 0.440043 0.052 Uiso 1 1 calc R U . . .
 C76 C 0.6254(2) 0.4442(3) 0.5207(2) 0.0517(10) Uani 1 1 d . . . . .
 H76 H 0.608560 0.453986 0.557982 0.062 Uiso 1 1 calc R U . . .
 C99 C 0.5077(2) -0.0345(3) 0.2255(2) 0.0531(10) Uani 1 1 d . . . . .
 H99 H 0.492744 0.001345 0.255825 0.064 Uiso 1 1 calc R U . . .
 C69 C 0.9569(3) 0.1929(3) 0.5829(2) 0.0519(10) Uani 1 1 d . . . . .
 H69 H 0.987635 0.173353 0.629996 0.062 Uiso 1 1 calc R U . . .
 C86 C 0.6410(2) 0.1309(2) 0.4041(2) 0.0423(8) Uani 1 1 d . . . . .
 C02W C 0.6604(2) 0.0404(3) 0.40502(19) 0.0420(8) Uani 1 1 d . . . . .
 C51 C 0.7142(2) 0.4730(3) 0.9073(2) 0.0452(8) Uani 1 1 d . . . . .
 C40 C 0.9201(2) 1.0058(3) 0.7745(2) 0.0474(9) Uani 1 1 d . . . . .
 C90 C 0.6288(2) -0.0222(3) 0.4348(2) 0.0459(9) Uani 1 1 d . . . . .
 H90 H 0.643310 -0.082327 0.435669 0.055 Uiso 1 1 calc R U . . .
 C21 C 0.6327(2) 0.9922(3) 0.68308(19) 0.0400(8) Uani 1 1 d . . . . .
 H21 H 0.603354 0.958954 0.704303 0.048 Uiso 1 1 calc R U . . .
 C87 C 0.5868(2) 0.1585(3) 0.4338(2) 0.0442(8) Uani 1 1 d . . . . .
 H87 H 0.572765 0.218607 0.434000 0.053 Uiso 1 1 calc R U . . .
 C53 C 0.5728(2) 0.6240(3) 0.93685(19) 0.0478(9) Uani 1 1 d . . . . .
 C30 C 0.9094(2) 0.9583(3) 0.5072(2) 0.0464(9) Uani 1 1 d . . . . .
 H30 H 0.931463 0.996372 0.482956 0.056 Uiso 1 1 calc R U . . .
 C38 C 0.7733(2) 1.0357(3) 0.8532(2) 0.0468(9) Uani 1 1 d . . . . .
 C20 C 0.6878(2) 0.9523(2) 0.65968(18) 0.0376(7) Uani 1 1 d . . . . .
 C17 C 0.8908(2) 0.5065(3) 0.5075(2) 0.0477(9) Uani 1 1 d . . . . .
 H17 H 0.910685 0.489768 0.473180 0.057 Uiso 1 1 calc R U . . .
 C58 C 0.6073(2) 0.5413(3) 0.9561(2) 0.0491(9) Uani 1 1 d . . . . .
 C89 C 0.5746(2) 0.0073(3) 0.4635(2) 0.0476(9) Uani 1 1 d . . . . .
 H89 H 0.550714 -0.033911 0.484162 0.057 Uiso 1 1 calc R U . . .
 C88 C 0.5541(2) 0.0956(3) 0.4628(2) 0.0472(9) Uani 1 1 d . . . . .
 H88 H 0.516579 0.112959 0.482995 0.057 Uiso 1 1 calc R U . . .
 C92 C 0.8149(3) 0.0799(3) 0.1099(2) 0.0520(10) Uani 1 1 d . . . . .
 H92 H 0.846271 0.132922 0.122543 0.062 Uiso 1 1 calc R U . . .
 C03B C 0.8929(2) 1.0700(3) 0.8083(2) 0.0491(9) Uani 1 1 d . . . . .
 C95 C 0.7221(3) -0.0797(3) 0.0730(2) 0.0564(10) Uani 1 1 d . . . . .
 H95 H 0.690938 -0.132812 0.059953 0.068 Uiso 1 1 calc R U . . .
 C50 C 0.7448(3) 0.3921(3) 0.9327(2) 0.0532(10) Uani 1 1 d . . . . .
 H50 H 0.727964 0.362129 0.964645 0.064 Uiso 1 1 calc R U . . .
 C57 C 0.5883(3) 0.4848(3) 1.0000(2) 0.0572(11) Uani 1 1 d . . . . .
 H57 H 0.613373 0.428490 1.012685 0.069 Uiso 1 1 calc R U . . .
 C100 C 0.4724(3) -0.1168(4) 0.2050(3) 0.0654(13) Uani 1 1 d . . . . .
 H100 H 0.432090 -0.137099 0.221251 0.078 Uiso 1 1 calc R U . . .
 C35 C 0.6453(3) 1.0144(3) 0.8948(3) 0.0635(12) Uani 1 1 d . . . . .
 H35 H 0.601067 1.008257 0.909834 0.076 Uiso 1 1 calc R U . . .
 C117 C 0.9029(2) 0.4890(3) 0.0647(2) 0.0471(9) Uani 1 1 d . . . . .
 C48 C 0.8261(3) 0.3977(3) 0.8625(3) 0.0579(11) Uani 1 1 d . . . . .
 H48 H 0.864837 0.369983 0.847650 0.069 Uiso 1 1 calc R U . . .
 C83 C 0.7693(2) -0.1082(3) 0.3473(2) 0.0475(9) Uani 1 1 d . . . . .
 H83 H 0.743028 -0.144518 0.369369 0.057 Uiso 1 1 calc R U . . .
 C74 C 0.5991(2) 0.4693(3) 0.3988(2) 0.0483(9) Uani 1 1 d . . . . .
 H74 H 0.566812 0.495713 0.354408 0.058 Uiso 1 1 calc R U . . .
 C113 C 0.9967(3) 0.3772(3) 0.0566(2) 0.0555(10) Uani 1 1 d . . . . .
 H113 H 1.019181 0.319484 0.065855 0.067 Uiso 1 1 calc R U . . .
 C75 C 0.5788(3) 0.4815(3) 0.4548(2) 0.0549(11) Uani 1 1 d . . . . .
 H75 H 0.531208 0.516651 0.448660 0.066 Uiso 1 1 calc R U . . .
 C70 C 0.8887(3) 0.2478(3) 0.5677(2) 0.0461(8) Uani 1 1 d . . . . .
 H70 H 0.871639 0.266280 0.603287 0.055 Uiso 1 1 calc R U . . .
 C23 C 0.6638(3) 1.1313(3) 0.6433(2) 0.0547(10) Uani 1 1 d . . . . .
 H23 H 0.656164 1.193043 0.639540 0.066 Uiso 1 1 calc R U . . .
 C22 C 0.6218(2) 1.0821(3) 0.6745(2) 0.0491(9) Uani 1 1 d . . . . .
 H22 H 0.584588 1.110670 0.690518 0.059 Uiso 1 1 calc R U . . .
 C41 C 0.9834(2) 1.0270(3) 0.7507(2) 0.0564(11) Uani 1 1 d . . . . .
 H41 H 1.002154 0.985341 0.726503 0.068 Uiso 1 1 calc R U . . .
 C54 C 0.5145(3) 0.6555(4) 0.9617(2) 0.0575(11) Uani 1 1 d . . . . .
 H54 H 0.489574 0.711929 0.949093 0.069 Uiso 1 1 calc R U . . .
 C81 C 0.8576(3) -0.0899(3) 0.2863(2) 0.0516(9) Uani 1 1 d . . . . .
 H81 H 0.891270 -0.115689 0.265293 0.062 Uiso 1 1 calc R U . . .
 C82 C 0.8178(3) -0.1439(3) 0.3163(2) 0.0537(10) Uani 1 1 d . . . . .
 H82 H 0.823925 -0.205749 0.315405 0.064 Uiso 1 1 calc R U . . .
 C42 C 1.0164(3) 1.1105(4) 0.7643(3) 0.0711(15) Uani 1 1 d . . . . .
 H42 H 1.059659 1.126254 0.749940 0.085 Uiso 1 1 calc R U . . .
 C43 C 0.9879(3) 1.1726(4) 0.7985(3) 0.0743(15) Uani 1 1 d . . . . .
 H43 H 1.011784 1.229687 0.806303 0.089 Uiso 1 1 calc R U . . .
 C114 C 1.0237(3) 0.4380(4) 0.0203(2) 0.0640(13) Uani 1 1 d . . . . .
 H114 H 1.065878 0.421649 0.004750 0.077 Uiso 1 1 calc R U . . .
 C93 C 0.8325(3) 0.0153(3) 0.0716(3) 0.0620(12) Uani 1 1 d . . . . .
 H93 H 0.876931 0.024785 0.057227 0.074 Uiso 1 1 calc R U . . .
 C116 C 0.9289(3) 0.5515(3) 0.0281(2) 0.0547(10) Uani 1 1 d . . . . .
 H116 H 0.906534 0.609189 0.018892 0.066 Uiso 1 1 calc R U . . .
 C109 C 0.7765(3) 0.6370(3) 0.1011(3) 0.0624(12) Uani 1 1 d . . . . .
 H109 H 0.795796 0.670156 0.072115 0.075 Uiso 1 1 calc R U . . .
 C107 C 0.6961(3) 0.6247(4) 0.1730(3) 0.0690(13) Uani 1 1 d . . . . .
 H107 H 0.662162 0.652371 0.192782 0.083 Uiso 1 1 calc R U . . .
 C115 C 0.9897(3) 0.5223(4) 0.0064(2) 0.0642(13) Uani 1 1 d . . . . .
 H115 H 1.009139 0.561461 -0.019066 0.077 Uiso 1 1 calc R U . . .
 C44 C 0.9254(3) 1.1529(3) 0.8214(3) 0.0654(12) Uani 1 1 d . . . . .
 H44 H 0.906288 1.195005 0.845084 0.079 Uiso 1 1 calc R U . . .
 C56 C 0.5306(3) 0.5165(4) 1.0239(2) 0.0662(13) Uani 1 1 d . . . . .
 H56 H 0.514602 0.480513 1.053542 0.079 Uiso 1 1 calc R U . . .
 C37 C 0.7504(3) 1.1067(3) 0.8818(3) 0.0624(12) Uani 1 1 d . . . . .
 H37 H 0.777633 1.161888 0.886818 0.075 Uiso 1 1 calc R U . . .
 C55 C 0.4950(3) 0.6000(4) 1.0059(2) 0.0669(14) Uani 1 1 d . . . . .
 H55 H 0.456316 0.619427 1.024228 0.080 Uiso 1 1 calc R U . . .
 C36 C 0.6856(3) 1.0941(3) 0.9031(3) 0.0694(13) Uani 1 1 d . . . . .
 H36 H 0.668588 1.141447 0.923801 0.083 Uiso 1 1 calc R U . . .
 C108 C 0.7259(3) 0.6737(4) 0.1315(3) 0.0720(14) Uani 1 1 d . . . . .
 H108 H 0.711385 0.734030 0.123626 0.086 Uiso 1 1 calc R U . . .
 C94 C 0.7886(4) -0.0618(4) 0.0536(3) 0.0688(13) Uani 1 1 d . . . . .
 H94 H 0.803522 -0.104286 0.027416 0.083 Uiso 1 1 calc R U . . .

loop_
  _atom_site_aniso_label
  _atom_site_aniso_U_11
  _atom_site_aniso_U_22
  _atom_site_aniso_U_33
  _atom_site_aniso_U_23
  _atom_site_aniso_U_13
  _atom_site_aniso_U_12
 N16 0.0359(14) 0.0425(16) 0.0354(15) -0.0034(12) 0.0183(12) -0.0017(12)
 N22 0.0433(15) 0.0346(15) 0.0426(16) -0.0011(12) 0.0172(13) -0.0045(12)
 N5 0.0359(14) 0.0347(15) 0.0418(16) 0.0003(12) 0.0200(12) 0.0004(12)
 N6 0.0393(14) 0.0382(15) 0.0413(16) -0.0007(12) 0.0206(13) -0.0023(12)
 N21 0.0381(14) 0.0418(16) 0.0365(15) -0.0044(12) 0.0186(12) -0.0032(12)
 N25 0.0430(15) 0.0429(17) 0.0395(16) 0.0060(12) 0.0197(13) -0.0012(13)
 N15 0.0405(14) 0.0376(15) 0.0319(14) -0.0026(11) 0.0197(12) -0.0015(12)
 N1 0.0365(14) 0.0394(16) 0.0377(15) -0.0029(12) 0.0190(12) 0.0008(12)
 N18 0.0449(16) 0.0367(15) 0.0365(15) -0.0004(12) 0.0225(13) -0.0006(12)
 N27 0.0412(15) 0.0549(19) 0.0381(16) 0.0030(14) 0.0177(13) -0.0047(14)
 N4 0.0338(13) 0.0403(16) 0.0429(16) -0.0010(12) 0.0217(12) -0.0017(12)
 N19 0.0407(15) 0.0383(16) 0.0411(16) 0.0049(12) 0.0221(13) 0.0018(12)
 N3 0.0430(15) 0.0360(15) 0.0482(17) -0.0067(13) 0.0238(14) -0.0015(13)
 N2 0.0350(14) 0.0411(16) 0.0405(16) -0.0051(12) 0.0194(12) -0.0006(12)
 N7 0.0414(15) 0.0385(16) 0.0421(16) -0.0039(12) 0.0210(13) -0.0018(12)
 N8 0.0447(16) 0.0385(16) 0.0464(17) -0.0045(13) 0.0184(14) -0.0030(13)
 N17 0.0363(14) 0.0392(16) 0.0445(17) -0.0047(13) 0.0151(13) -0.0024(12)
 N20 0.0452(16) 0.0411(16) 0.0402(16) 0.0025(12) 0.0226(13) 0.0013(13)
 N26 0.0400(15) 0.0513(18) 0.0353(15) 0.0110(13) 0.0125(12) -0.0054(14)
 N11 0.0486(17) 0.0386(16) 0.0430(16) 0.0042(12) 0.0264(14) 0.0034(13)
 N24 0.0541(18) 0.0515(19) 0.0414(19) 0.0022(14) 0.0204(15) -0.0062(15)
 N9 0.0335(14) 0.0537(19) 0.0397(16) 0.0001(13) 0.0152(13) 0.0013(13)
 N13 0.0533(18) 0.056(2) 0.0435(17) 0.0009(14) 0.0262(15) 0.0032(16)
 N12 0.0446(16) 0.0494(18) 0.0338(15) -0.0008(13) 0.0159(13) -0.0069(14)
 N28 0.0553(18) 0.0435(18) 0.0412(17) -0.0044(14) 0.0186(14) -0.0081(15)
 N14 0.0544(18) 0.0452(19) 0.0473(18) -0.0015(14) 0.0247(15) -0.0064(15)
 N10 0.071(2) 0.0474(19) 0.044(2) -0.0039(15) 0.0234(17) 0.0053(17)
 N23 0.0396(15) 0.0449(17) 0.0453(17) 0.0001(13) 0.0198(13) -0.0019(13)
 C26 0.0343(15) 0.0367(17) 0.0352(17) -0.0004(13) 0.0158(13) -0.0026(13)
 C27 0.0293(15) 0.0440(19) 0.0373(17) -0.0008(14) 0.0156(13) -0.0055(14)
 C71 0.0357(16) 0.0430(19) 0.0364(17) -0.0004(14) 0.0178(14) -0.0078(14)
 C66 0.0337(16) 0.0394(18) 0.0390(18) 0.0017(14) 0.0159(14) -0.0012(14)
 C111 0.0381(17) 0.052(2) 0.0364(19) 0.0039(15) 0.0154(15) -0.0071(16)
 C104 0.0415(18) 0.046(2) 0.0362(19) -0.0015(15) 0.0195(15) -0.0036(15)
 C72 0.0374(16) 0.0362(18) 0.0347(17) 0.0001(13) 0.0182(14) 0.0000(14)
 C67 0.0396(17) 0.0377(19) 0.053(2) 0.0031(16) 0.0211(16) 0.0002(15)
 C7 0.0344(16) 0.0368(18) 0.0445(19) 0.0011(14) 0.0177(15) -0.0022(14)
 C28 0.0328(16) 0.045(2) 0.044(2) 0.0022(15) 0.0168(14) 0.0024(14)
 C118 0.0424(18) 0.046(2) 0.0329(17) 0.0063(15) 0.0169(15) 0.0042(16)
 C13 0.0329(15) 0.0379(18) 0.0346(17) -0.0020(13) 0.0156(13) -0.0033(13)
 C6 0.0370(16) 0.0381(18) 0.0388(18) -0.0014(14) 0.0196(14) 0.0003(14)
 C3 0.0354(16) 0.0395(18) 0.0415(19) -0.0066(14) 0.0194(14) 0.0002(14)
 C97 0.0407(17) 0.0371(18) 0.0385(18) 0.0025(14) 0.0161(15) -0.0008(14)
 C25 0.0321(15) 0.0389(18) 0.0461(19) 0.0009(15) 0.0163(14) -0.0002(14)
 C32 0.0305(15) 0.0398(18) 0.0423(19) 0.0039(14) 0.0154(14) 0.0000(13)
 C65 0.0384(17) 0.0377(18) 0.0385(18) 0.0004(14) 0.0195(14) -0.0007(14)
 C60 0.0341(16) 0.048(2) 0.0348(17) 0.0005(14) 0.0178(14) 0.0010(14)
 C61 0.0375(16) 0.0398(18) 0.0383(18) -0.0011(14) 0.0209(14) -0.0022(14)
 C79 0.0375(16) 0.0357(17) 0.0361(17) 0.0008(13) 0.0165(14) -0.0003(13)
 C2 0.0345(16) 0.0379(18) 0.0417(18) 0.0023(14) 0.0214(14) 0.0012(14)
 C5 0.0407(17) 0.0362(17) 0.0437(19) 0.0021(14) 0.0235(15) 0.0061(14)
 C84 0.0356(16) 0.0365(18) 0.0448(19) 0.0020(14) 0.0189(15) 0.0031(14)
 C10 0.0451(19) 0.055(2) 0.039(2) 0.0028(17) 0.0112(16) -0.0026(17)
 C19 0.0334(15) 0.0388(18) 0.0445(19) -0.0088(14) 0.0195(14) -0.0052(14)
 C1 0.0342(16) 0.0425(19) 0.0405(18) -0.0027(14) 0.0216(14) 0.0007(14)
 C39 0.0321(16) 0.0419(19) 0.0394(18) -0.0028(14) 0.0136(14) -0.0012(14)
 C78 0.0405(17) 0.044(2) 0.052(2) -0.0133(16) 0.0270(16) -0.0117(15)
 C4 0.0388(17) 0.0394(18) 0.0413(19) -0.0005(14) 0.0198(15) 0.0044(14)
 C105 0.0390(18) 0.045(2) 0.044(2) 0.0039(16) 0.0115(15) -0.0091(16)
 C12 0.0371(16) 0.0384(18) 0.0382(18) -0.0014(14) 0.0155(14) -0.0036(14)
 C64 0.0355(16) 0.0388(18) 0.0394(18) 0.0029(14) 0.0173(14) -0.0019(14)
 C85 0.0410(17) 0.0389(18) 0.0343(17) 0.0028(14) 0.0156(14) 0.0006(14)
 C98 0.0319(16) 0.049(2) 0.045(2) 0.0088(17) 0.0106(15) 0.0014(15)
 C59 0.0450(18) 0.041(2) 0.0418(19) 0.0004(15) 0.0266(16) -0.0013(16)
 C73 0.0381(17) 0.0388(19) 0.045(2) -0.0075(15) 0.0173(15) -0.0099(14)
 C62 0.0328(16) 0.0416(18) 0.0389(18) -0.0013(14) 0.0175(14) -0.0037(14)
 C63 0.0339(16) 0.0424(19) 0.0348(17) -0.0011(14) 0.0164(13) -0.0018(14)
 C45 0.054(2) 0.040(2) 0.045(2) -0.0003(15) 0.0283(18) 0.0068(16)
 C80 0.0412(17) 0.047(2) 0.0400(19) 0.0002(15) 0.0172(15) 0.0000(16)
 C77 0.0457(19) 0.054(2) 0.047(2) -0.0117(17) 0.0244(17) -0.0160(17)
 C52 0.0443(18) 0.044(2) 0.0367(18) 0.0046(15) 0.0202(15) 0.0000(15)
 C112 0.0404(18) 0.063(3) 0.039(2) 0.0059(17) 0.0170(15) -0.0102(17)
 C96 0.0482(19) 0.0412(19) 0.043(2) -0.0062(15) 0.0190(16) 0.0013(16)
 C68 0.0409(18) 0.045(2) 0.059(2) 0.0117(18) 0.0162(17) 0.0006(16)
 C9 0.0392(18) 0.047(2) 0.055(2) 0.0021(17) 0.0139(17) 0.0011(16)
 C14 0.0370(16) 0.0406(19) 0.0407(18) -0.0084(14) 0.0193(14) -0.0037(14)
 C103 0.0401(18) 0.045(2) 0.049(2) 0.0080(17) 0.0103(16) -0.0035(16)
 C46 0.0420(18) 0.0369(18) 0.045(2) -0.0015(15) 0.0146(15) 0.0000(15)
 C29 0.0396(18) 0.047(2) 0.053(2) 0.0106(17) 0.0234(16) 0.0039(16)
 C31 0.0375(17) 0.045(2) 0.051(2) 0.0059(16) 0.0202(16) 0.0012(15)
 C11 0.0467(19) 0.045(2) 0.043(2) -0.0038(16) 0.0204(16) -0.0071(16)
 C91 0.0421(17) 0.044(2) 0.0361(18) 0.0001(14) 0.0178(15) 0.0036(15)
 C110 0.0378(17) 0.049(2) 0.044(2) 0.0087(16) 0.0097(15) -0.0042(16)
 C24 0.045(2) 0.047(2) 0.056(2) 0.0084(18) 0.0224(18) 0.0006(17)
 C34 0.055(2) 0.053(2) 0.057(2) -0.0049(19) 0.033(2) -0.0001(19)
 C47 0.048(2) 0.045(2) 0.054(2) -0.0053(17) 0.0213(18) -0.0019(17)
 C8 0.0411(18) 0.0421(19) 0.046(2) -0.0035(15) 0.0227(16) -0.0021(15)
 C33 0.0464(19) 0.041(2) 0.043(2) -0.0074(15) 0.0203(16) 0.0044(16)
 C49 0.060(2) 0.039(2) 0.064(3) -0.0037(19) 0.010(2) 0.0062(19)
 C16 0.0369(18) 0.050(2) 0.063(3) -0.0138(19) 0.0193(18) -0.0051(16)
 C102 0.054(2) 0.042(2) 0.061(3) 0.0029(18) 0.0115(19) -0.0054(18)
 C101 0.049(2) 0.054(3) 0.076(3) 0.008(2) 0.011(2) -0.014(2)
 C15 0.0327(16) 0.051(2) 0.051(2) -0.0085(17) 0.0146(15) -0.0047(15)
 C106 0.0417(19) 0.049(2) 0.061(2) 0.0070(18) 0.0226(18) 0.0023(17)
 C18 0.0440(18) 0.047(2) 0.0426(19) -0.0121(16) 0.0220(15) -0.0081(16)
 C76 0.045(2) 0.052(2) 0.069(3) -0.024(2) 0.035(2) -0.0174(18)
 C99 0.0400(19) 0.060(3) 0.055(2) 0.0184(19) 0.0152(17) -0.0023(18)
 C69 0.054(2) 0.057(2) 0.040(2) 0.0100(17) 0.0136(17) -0.0072(19)
 C86 0.0439(18) 0.0380(19) 0.047(2) -0.0002(15) 0.0206(16) -0.0015(15)
 C02W 0.0377(17) 0.048(2) 0.0406(19) 0.0053(16) 0.0171(15) -0.0017(15)
 C51 0.0440(19) 0.045(2) 0.0375(19) -0.0005(15) 0.0083(15) -0.0070(16)
 C40 0.0321(16) 0.056(2) 0.045(2) 0.0008(17) 0.0071(15) -0.0046(16)
 C90 0.0430(18) 0.045(2) 0.052(2) 0.0072(17) 0.0216(17) -0.0015(16)
 C21 0.0346(16) 0.0439(19) 0.0437(19) -0.0020(15) 0.0184(15) 0.0013(14)
 C87 0.0423(18) 0.047(2) 0.048(2) 0.0076(16) 0.0237(16) -0.0007(16)
 C53 0.0455(19) 0.066(3) 0.0342(18) -0.0008(17) 0.0191(15) -0.0045(18)
 C30 0.0414(19) 0.050(2) 0.054(2) 0.0080(17) 0.0259(17) -0.0013(16)
 C38 0.047(2) 0.042(2) 0.050(2) -0.0077(16) 0.0191(17) 0.0017(16)
 C20 0.0352(16) 0.0399(18) 0.0390(18) -0.0012(14) 0.0167(14) 0.0009(14)
 C17 0.0404(18) 0.052(2) 0.057(2) -0.0183(18) 0.0269(17) -0.0108(17)
 C58 0.0451(19) 0.063(3) 0.0380(19) 0.0029(17) 0.0161(16) -0.0067(18)
 C89 0.0432(19) 0.048(2) 0.055(2) 0.0089(17) 0.0242(17) -0.0035(16)
 C88 0.0388(18) 0.054(2) 0.056(2) 0.0057(18) 0.0272(17) -0.0005(16)
 C92 0.055(2) 0.058(3) 0.052(2) -0.0062(18) 0.0314(19) -0.0025(19)
 C03B 0.0420(18) 0.052(2) 0.049(2) -0.0020(17) 0.0144(16) -0.0095(17)
 C95 0.074(3) 0.043(2) 0.052(2) -0.0076(18) 0.027(2) 0.002(2)
 C50 0.057(2) 0.050(2) 0.042(2) 0.0045(17) 0.0098(18) -0.0072(19)
 C57 0.058(2) 0.067(3) 0.047(2) 0.015(2) 0.0232(19) -0.005(2)
 C100 0.038(2) 0.080(3) 0.071(3) 0.022(3) 0.016(2) -0.009(2)
 C35 0.074(3) 0.061(3) 0.071(3) -0.007(2) 0.045(3) 0.007(2)
 C117 0.0459(19) 0.057(2) 0.0388(19) 0.0063(17) 0.0185(16) -0.0108(18)
 C48 0.053(2) 0.050(2) 0.067(3) -0.004(2) 0.021(2) 0.0061(19)
 C83 0.0466(19) 0.0367(19) 0.055(2) 0.0011(16) 0.0174(17) -0.0006(16)
 C74 0.0396(18) 0.046(2) 0.058(2) -0.0143(17) 0.0189(17) -0.0032(16)
 C113 0.046(2) 0.075(3) 0.048(2) 0.003(2) 0.0223(18) -0.003(2)
 C75 0.0411(19) 0.056(3) 0.073(3) -0.024(2) 0.029(2) -0.0128(18)
 C70 0.052(2) 0.050(2) 0.039(2) 0.0016(16) 0.0222(17) -0.0010(17)
 C23 0.050(2) 0.045(2) 0.068(3) 0.0011(19) 0.025(2) 0.0080(18)
 C22 0.0420(19) 0.048(2) 0.058(2) -0.0022(18) 0.0222(18) 0.0032(17)
 C41 0.0359(18) 0.085(3) 0.042(2) 0.008(2) 0.0098(16) -0.0087(19)
 C54 0.050(2) 0.080(3) 0.050(2) -0.003(2) 0.0279(19) 0.002(2)
 C81 0.052(2) 0.052(2) 0.052(2) -0.0019(18) 0.0223(19) -0.0011(18)
 C82 0.054(2) 0.043(2) 0.069(3) 0.0072(19) 0.030(2) 0.0077(18)
 C42 0.047(2) 0.099(4) 0.055(3) 0.019(3) 0.008(2) -0.023(3)
 C43 0.065(3) 0.074(3) 0.067(3) 0.008(3) 0.010(2) -0.027(3)
 C114 0.043(2) 0.091(4) 0.063(3) 0.014(3) 0.028(2) -0.008(2)
 C93 0.061(2) 0.075(3) 0.064(3) -0.013(2) 0.039(2) 0.003(2)
 C116 0.049(2) 0.063(3) 0.049(2) 0.0128(19) 0.0177(18) -0.0104(19)
 C109 0.049(2) 0.061(3) 0.070(3) 0.027(2) 0.018(2) 0.009(2)
 C107 0.054(2) 0.071(3) 0.083(3) 0.019(3) 0.030(2) 0.019(2)
 C115 0.057(2) 0.088(4) 0.054(3) 0.017(2) 0.029(2) -0.011(2)
 C44 0.064(3) 0.057(3) 0.069(3) 0.002(2) 0.022(2) -0.016(2)
 C56 0.059(3) 0.097(4) 0.047(2) 0.014(2) 0.027(2) -0.005(3)
 C37 0.069(3) 0.048(2) 0.071(3) -0.016(2) 0.031(2) 0.001(2)
 C55 0.054(2) 0.108(4) 0.047(2) 0.003(2) 0.031(2) -0.004(3)
 C36 0.084(3) 0.063(3) 0.072(3) -0.021(2) 0.042(3) 0.008(3)
 C108 0.068(3) 0.059(3) 0.088(4) 0.029(3) 0.031(3) 0.016(2)
 C94 0.088(3) 0.068(3) 0.068(3) -0.015(2) 0.051(3) 0.009(3)

_geom_special_details
;
 All esds (except the esd in the dihedral angle between two l.s. planes)
 are estimated using the full covariance matrix.  The cell esds are taken
 into account individually in the estimation of esds in distances, angles
 and torsion angles; correlations between esds in cell parameters are only
 used when they are defined by crystal symmetry.  An approximate (isotropic)
 treatment of cell esds is used for estimating esds involving l.s. planes.
;
loop_
  _geom_bond_atom_site_label_1
  _geom_bond_atom_site_label_2
  _geom_bond_distance
  _geom_bond_site_symmetry_2
  _geom_bond_publ_flag
 N16 C71 1.397(5) . ?
 N16 C72 1.364(4) . ?
 N16 C78 1.411(5) . ?
 N22 C97 1.365(5) . ?
 N22 C96 1.393(5) . ?
 N22 C103 1.397(5) . ?
 N5 C26 1.358(4) . ?
 N5 C25 1.396(5) . ?
 N5 C32 1.399(4) . ?
 N6 C26 1.303(5) . ?
 N6 C27 1.406(4) . ?
 N21 C97 1.391(5) . ?
 N21 C62 1.403(5) . ?
 N21 C91 1.409(5) . ?
 N25 C111 1.379(5) . ?
 N25 C105 1.415(5) . ?
 N25 C64 1.411(5) . ?
 N15 C66 1.413(4) . ?
 N15 C72 1.383(4) . ?
 N15 C60 1.407(4) . ?
 N1 C7 1.409(5) . ?
 N1 C13 1.398(4) . ?
 N1 C1 1.406(4) . ?
 N18 C61 1.404(5) . ?
 N18 C79 1.418(5) . ?
 N18 C85 1.386(5) . ?
 N27 C111 1.310(5) . ?
 N27 C112 1.431(5) . ?
 N4 C26 1.382(4) . ?
 N4 C2 1.420(5) . ?
 N4 C20 1.410(5) . ?
 N19 C84 1.403(5) . ?
 N19 C85 1.365(5) . ?
 N19 C02W 1.396(5) . ?
 N3 C13 1.287(5) . ?
 N3 C14 1.409(4) . ?
 N2 C13 1.361(4) . ?
 N2 C19 1.397(4) . ?
 N2 C12 1.392(5) . ?
 N7 C3 1.404(5) . ?
 N7 C39 1.379(5) . ?
 N7 C33 1.415(5) . ?
 N8 C39 1.356(5) . ?
 N8 C38 1.405(5) . ?
 N8 C03B 1.394(5) . ?
 N17 C72 1.305(5) . ?
 N17 C73 1.406(5) . ?
 N20 C85 1.295(5) . ?
 N20 C86 1.393(5) . ?
 N26 C111 1.367(5) . ?
 N26 C110 1.395(5) . ?
 N26 C117 1.395(5) . ?
 N11 C5 1.402(5) . ?
 N11 C52 1.381(5) . ?
 N11 C46 1.408(5) . ?
 N24 C104 1.147(5) . ?
 N9 C39 1.308(5) . ?
 N9 C40 1.398(5) . ?
 N13 C52 1.301(5) . ?
 N13 C53 1.418(5) . ?
 N12 C52 1.373(5) . ?
 N12 C51 1.410(5) . ?
 N12 C58 1.397(5) . ?
 N28 C118 1.138(5) . ?
 N14 C59 1.154(5) . ?
 N10 C45 1.159(5) . ?
 N23 C97 1.302(5) . ?
 N23 C98 1.417(5) . ?
 C27 C28 1.394(5) . ?
 C27 C32 1.402(5) . ?
 C71 C66 1.408(5) . ?
 C71 C70 1.364(5) . ?
 C66 C67 1.382(5) . ?
 C104 C63 1.438(5) . ?
 C67 H67 0.9500 . ?
 C67 C68 1.386(6) . ?
 C7 C12 1.392(5) . ?
 C7 C8 1.394(5) . ?
 C28 H28 0.9500 . ?
 C28 C29 1.381(5) . ?
 C118 C65 1.438(5) . ?
 C6 C5 1.405(5) . ?
 C6 C1 1.414(5) . ?
 C6 C59 1.434(5) . ?
 C3 C2 1.410(5) . ?
 C3 C4 1.402(5) . ?
 C25 C24 1.369(5) . ?
 C25 C20 1.405(5) . ?
 C32 C31 1.386(5) . ?
 C65 C60 1.403(5) . ?
 C65 C64 1.390(5) . ?
 C60 C61 1.401(5) . ?
 C61 C62 1.416(5) . ?
 C79 C84 1.397(5) . ?
 C79 C80 1.376(5) . ?
 C2 C1 1.390(5) . ?
 C5 C4 1.386(5) . ?
 C84 C83 1.372(5) . ?
 C10 H10 0.9500 . ?
 C10 C9 1.391(6) . ?
 C10 C11 1.381(6) . ?
 C19 C14 1.401(5) . ?
 C19 C18 1.394(5) . ?
 C78 C73 1.415(6) . ?
 C78 C77 1.364(5) . ?
 C4 C45 1.425(5) . ?
 C105 C110 1.391(5) . ?
 C105 C106 1.389(6) . ?
 C12 C11 1.384(5) . ?
 C64 C63 1.393(5) . ?
 C98 C103 1.419(6) . ?
 C98 C99 1.372(6) . ?
 C73 C74 1.398(5) . ?
 C62 C63 1.402(5) . ?
 C80 H80 0.9500 . ?
 C80 C81 1.401(6) . ?
 C77 H77 0.9500 . ?
 C77 C76 1.401(6) . ?
 C112 C117 1.393(6) . ?
 C112 C113 1.377(6) . ?
 C96 C91 1.402(5) . ?
 C96 C95 1.378(5) . ?
 C68 H68 0.9500 . ?
 C68 C69 1.391(6) . ?
 C9 H9 0.9500 . ?
 C9 C8 1.374(6) . ?
 C14 C15 1.388(5) . ?
 C103 C102 1.395(6) . ?
 C46 C47 1.368(6) . ?
 C46 C51 1.418(5) . ?
 C29 H29 0.9500 . ?
 C29 C30 1.407(6) . ?
 C31 H31 0.9500 . ?
 C31 C30 1.371(5) . ?
 C11 H11 0.9500 . ?
 C91 C92 1.391(5) . ?
 C110 C109 1.377(6) . ?
 C24 H24 0.9500 . ?
 C24 C23 1.403(6) . ?
 C34 H34 0.9500 . ?
 C34 C33 1.380(6) . ?
 C34 C35 1.408(6) . ?
 C47 H47 0.9500 . ?
 C47 C48 1.388(6) . ?
 C8 H8 0.9500 . ?
 C33 C38 1.396(6) . ?
 C49 H49 0.9500 . ?
 C49 C50 1.383(7) . ?
 C49 C48 1.381(7) . ?
 C16 H16 0.9500 . ?
 C16 C15 1.395(6) . ?
 C16 C17 1.394(6) . ?
 C102 H102 0.9500 . ?
 C102 C101 1.390(7) . ?
 C101 H101 0.9500 . ?
 C101 C100 1.386(8) . ?
 C15 H15 0.9500 . ?
 C106 H106 0.9500 . ?
 C106 C107 1.395(7) . ?
 C18 H18 0.9500 . ?
 C18 C17 1.384(6) . ?
 C76 H76 0.9500 . ?
 C76 C75 1.392(7) . ?
 C99 H99 0.9500 . ?
 C99 C100 1.385(7) . ?
 C69 H69 0.9500 . ?
 C69 C70 1.379(6) . ?
 C86 C02W 1.419(5) . ?
 C86 C87 1.392(5) . ?
 C02W C90 1.372(5) . ?
 C51 C50 1.359(6) . ?
 C40 C03B 1.399(6) . ?
 C40 C41 1.420(6) . ?
 C90 H90 0.9500 . ?
 C90 C89 1.387(6) . ?
 C21 H21 0.9500 . ?
 C21 C20 1.384(5) . ?
 C21 C22 1.386(6) . ?
 C87 H87 0.9500 . ?
 C87 C88 1.377(5) . ?
 C53 C58 1.383(6) . ?
 C53 C54 1.404(6) . ?
 C30 H30 0.9500 . ?
 C38 C37 1.374(6) . ?
 C17 H17 0.9500 . ?
 C58 C57 1.393(6) . ?
 C89 H89 0.9500 . ?
 C89 C88 1.392(6) . ?
 C88 H88 0.9500 . ?
 C92 H92 0.9500 . ?
 C92 C93 1.380(6) . ?
 C03B C44 1.365(6) . ?
 C95 H95 0.9500 . ?
 C95 C94 1.404(7) . ?
 C50 H50 0.9500 . ?
 C57 H57 0.9500 . ?
 C57 C56 1.383(7) . ?
 C100 H100 0.9500 . ?
 C35 H35 0.9500 . ?
 C35 C36 1.379(7) . ?
 C117 C116 1.408(5) . ?
 C48 H48 0.9500 . ?
 C83 H83 0.9500 . ?
 C83 C82 1.371(6) . ?
 C74 H74 0.9500 . ?
 C74 C75 1.365(6) . ?
 C113 H113 0.9500 . ?
 C113 C114 1.397(6) . ?
 C75 H75 0.9500 . ?
 C70 H70 0.9500 . ?
 C23 H23 0.9500 . ?
 C23 C22 1.384(6) . ?
 C22 H22 0.9500 . ?
 C41 H41 0.9500 . ?
 C41 C42 1.378(8) . ?
 C54 H54 0.9500 . ?
 C54 C55 1.392(7) . ?
 C81 H81 0.9500 . ?
 C81 C82 1.384(6) . ?
 C82 H82 0.9500 . ?
 C42 H42 0.9500 . ?
 C42 C43 1.394(8) . ?
 C43 H43 0.9500 . ?
 C43 C44 1.393(7) . ?
 C114 H114 0.9500 . ?
 C114 C115 1.395(8) . ?
 C93 H93 0.9500 . ?
 C93 C94 1.368(7) . ?
 C116 H116 0.9500 . ?
 C116 C115 1.386(7) . ?
 C109 H109 0.9500 . ?
 C109 C108 1.398(7) . ?
 C107 H107 0.9500 . ?
 C107 C108 1.397(7) . ?
 C115 H115 0.9500 . ?
 C44 H44 0.9500 . ?
 C56 H56 0.9500 . ?
 C56 C55 1.398(8) . ?
 C37 H37 0.9500 . ?
 C37 C36 1.387(7) . ?
 C55 H55 0.9500 . ?
 C36 H36 0.9500 . ?
 C108 H108 0.9500 . ?
 C94 H94 0.9500 . ?

loop_
  _geom_angle_atom_site_label_1
  _geom_angle_atom_site_label_2
  _geom_angle_atom_site_label_3
  _geom_angle
  _geom_angle_site_symmetry_1
  _geom_angle_site_symmetry_3
  _geom_angle_publ_flag
 C71 N16 C78 143.8(3) . . ?
 C72 N16 C71 110.2(3) . . ?
 C72 N16 C78 105.5(3) . . ?
 C97 N22 C96 110.1(3) . . ?
 C97 N22 C103 105.6(3) . . ?
 C96 N22 C103 144.1(3) . . ?
 C26 N5 C25 110.2(3) . . ?
 C26 N5 C32 105.0(3) . . ?
 C25 N5 C32 144.7(3) . . ?
 C26 N6 C27 101.1(3) . . ?
 C97 N21 C62 125.4(3) . . ?
 C97 N21 C91 107.3(3) . . ?
 C62 N21 C91 126.2(3) . . ?
 C111 N25 C105 107.5(3) . . ?
 C111 N25 C64 123.8(3) . . ?
 C64 N25 C105 128.3(3) . . ?
 C72 N15 C66 107.0(3) . . ?
 C72 N15 C60 119.2(3) . . ?
 C60 N15 C66 130.8(3) . . ?
 C13 N1 C7 106.3(3) . . ?
 C13 N1 C1 117.9(3) . . ?
 C1 N1 C7 132.1(3) . . ?
 C61 N18 C79 127.4(3) . . ?
 C85 N18 C61 122.7(3) . . ?
 C85 N18 C79 106.7(3) . . ?
 C111 N27 C112 100.8(3) . . ?
 C26 N4 C2 122.7(3) . . ?
 C26 N4 C20 107.3(3) . . ?
 C20 N4 C2 126.7(3) . . ?
 C85 N19 C84 110.3(3) . . ?
 C85 N19 C02W 104.8(3) . . ?
 C02W N19 C84 144.5(3) . . ?
 C13 N3 C14 101.4(3) . . ?
 C13 N2 C19 104.8(3) . . ?
 C13 N2 C12 110.2(3) . . ?
 C12 N2 C19 144.5(3) . . ?
 C3 N7 C33 126.6(3) . . ?
 C39 N7 C3 125.3(3) . . ?
 C39 N7 C33 106.9(3) . . ?
 C39 N8 C38 109.7(3) . . ?
 C39 N8 C03B 105.6(3) . . ?
 C03B N8 C38 144.6(3) . . ?
 C72 N17 C73 101.1(3) . . ?
 C85 N20 C86 101.6(3) . . ?
 C111 N26 C110 109.8(3) . . ?
 C111 N26 C117 104.8(3) . . ?
 C110 N26 C117 144.5(4) . . ?
 C5 N11 C46 127.6(3) . . ?
 C52 N11 C5 124.1(3) . . ?
 C52 N11 C46 108.3(3) . . ?
 C39 N9 C40 100.7(3) . . ?
 C52 N13 C53 101.1(3) . . ?
 C52 N12 C51 110.0(3) . . ?
 C52 N12 C58 104.9(3) . . ?
 C58 N12 C51 144.9(4) . . ?
 C97 N23 C98 101.6(3) . . ?
 N5 C26 N4 108.5(3) . . ?
 N6 C26 N5 117.5(3) . . ?
 N6 C26 N4 134.0(3) . . ?
 C28 C27 N6 128.1(3) . . ?
 C28 C27 C32 119.7(3) . . ?
 C32 C27 N6 112.2(3) . . ?
 N16 C71 C66 105.5(3) . . ?
 C70 C71 N16 132.0(3) . . ?
 C70 C71 C66 122.3(3) . . ?
 C71 C66 N15 108.5(3) . . ?
 C67 C66 N15 130.9(3) . . ?
 C67 C66 C71 120.3(3) . . ?
 N27 C111 N25 134.2(3) . . ?
 N27 C111 N26 117.4(3) . . ?
 N26 C111 N25 108.2(3) . . ?
 N24 C104 C63 176.7(4) . . ?
 N16 C72 N15 108.6(3) . . ?
 N17 C72 N16 117.5(3) . . ?
 N17 C72 N15 133.8(3) . . ?
 C66 C67 H67 121.4 . . ?
 C66 C67 C68 117.2(4) . . ?
 C68 C67 H67 121.4 . . ?
 C12 C7 N1 109.1(3) . . ?
 C12 C7 C8 120.0(3) . . ?
 C8 C7 N1 130.6(3) . . ?
 C27 C28 H28 121.1 . . ?
 C29 C28 C27 117.7(4) . . ?
 C29 C28 H28 121.1 . . ?
 N28 C118 C65 177.6(4) . . ?
 N3 C13 N1 133.9(3) . . ?
 N3 C13 N2 117.8(3) . . ?
 N2 C13 N1 108.3(3) . . ?
 C5 C6 C1 120.0(3) . . ?
 C5 C6 C59 119.4(3) . . ?
 C1 C6 C59 120.6(3) . . ?
 N7 C3 C2 121.7(3) . . ?
 C4 C3 N7 118.3(3) . . ?
 C4 C3 C2 119.8(3) . . ?
 N22 C97 N21 108.1(3) . . ?
 N23 C97 N22 117.3(3) . . ?
 N23 C97 N21 134.6(3) . . ?
 N5 C25 C20 105.8(3) . . ?
 C24 C25 N5 131.8(3) . . ?
 C24 C25 C20 122.4(3) . . ?
 N5 C32 C27 104.1(3) . . ?
 C31 C32 N5 132.9(3) . . ?
 C31 C32 C27 122.9(3) . . ?
 C60 C65 C118 118.8(3) . . ?
 C64 C65 C118 120.8(3) . . ?
 C64 C65 C60 120.3(3) . . ?
 C65 C60 N15 116.8(3) . . ?
 C61 C60 N15 122.2(3) . . ?
 C61 C60 C65 120.9(3) . . ?
 N18 C61 C62 121.1(3) . . ?
 C60 C61 N18 120.6(3) . . ?
 C60 C61 C62 118.1(3) . . ?
 C84 C79 N18 109.1(3) . . ?
 C80 C79 N18 130.7(3) . . ?
 C80 C79 C84 120.2(3) . . ?
 C3 C2 N4 120.9(3) . . ?
 C1 C2 N4 119.6(3) . . ?
 C1 C2 C3 119.4(3) . . ?
 N11 C5 C6 120.6(3) . . ?
 C4 C5 N11 120.1(3) . . ?
 C4 C5 C6 119.3(3) . . ?
 C79 C84 N19 105.4(3) . . ?
 C83 C84 N19 132.6(4) . . ?
 C83 C84 C79 122.0(3) . . ?
 C9 C10 H10 119.4 . . ?
 C11 C10 H10 119.4 . . ?
 C11 C10 C9 121.2(4) . . ?
 N2 C19 C14 104.1(3) . . ?
 C18 C19 N2 132.8(3) . . ?
 C18 C19 C14 123.1(3) . . ?
 N1 C1 C6 115.8(3) . . ?
 C2 C1 N1 123.9(3) . . ?
 C2 C1 C6 120.1(3) . . ?
 N8 C39 N7 109.1(3) . . ?
 N9 C39 N7 133.8(3) . . ?
 N9 C39 N8 117.1(3) . . ?
 N16 C78 C73 103.0(3) . . ?
 C77 C78 N16 133.1(4) . . ?
 C77 C78 C73 123.8(4) . . ?
 C3 C4 C45 120.2(3) . . ?
 C5 C4 C3 120.9(3) . . ?
 C5 C4 C45 118.3(3) . . ?
 C110 C105 N25 108.0(3) . . ?
 C106 C105 N25 129.8(4) . . ?
 C106 C105 C110 122.2(4) . . ?
 C7 C12 N2 106.0(3) . . ?
 C11 C12 N2 131.8(3) . . ?
 C11 C12 C7 122.2(3) . . ?
 C65 C64 N25 121.2(3) . . ?
 C65 C64 C63 119.3(3) . . ?
 C63 C64 N25 119.5(3) . . ?
 N19 C85 N18 108.5(3) . . ?
 N20 C85 N18 133.8(3) . . ?
 N20 C85 N19 117.7(3) . . ?
 N23 C98 C103 111.5(3) . . ?
 C99 C98 N23 128.4(4) . . ?
 C99 C98 C103 120.1(4) . . ?
 N14 C59 C6 176.7(4) . . ?
 N17 C73 C78 112.9(3) . . ?
 C74 C73 N17 128.3(4) . . ?
 C74 C73 C78 118.8(4) . . ?
 N21 C62 C61 121.4(3) . . ?
 C63 C62 N21 118.4(3) . . ?
 C63 C62 C61 120.1(3) . . ?
 C64 C63 C104 119.8(3) . . ?
 C64 C63 C62 120.9(3) . . ?
 C62 C63 C104 118.9(3) . . ?
 N10 C45 C4 174.9(4) . . ?
 C79 C80 H80 121.5 . . ?
 C79 C80 C81 117.1(4) . . ?
 C81 C80 H80 121.5 . . ?
 C78 C77 H77 122.1 . . ?
 C78 C77 C76 115.8(4) . . ?
 C76 C77 H77 122.1 . . ?
 N13 C52 N11 134.9(3) . . ?
 N13 C52 N12 116.9(3) . . ?
 N12 C52 N11 108.1(3) . . ?
 C117 C112 N27 111.5(3) . . ?
 C113 C112 N27 127.1(4) . . ?
 C113 C112 C117 121.4(4) . . ?
 N22 C96 C91 106.2(3) . . ?
 C95 C96 N22 132.4(4) . . ?
 C95 C96 C91 121.3(4) . . ?
 C67 C68 H68 119.2 . . ?
 C67 C68 C69 121.5(4) . . ?
 C69 C68 H68 119.2 . . ?
 C10 C9 H9 119.2 . . ?
 C8 C9 C10 121.7(4) . . ?
 C8 C9 H9 119.2 . . ?
 C19 C14 N3 111.9(3) . . ?
 C15 C14 N3 128.1(3) . . ?
 C15 C14 C19 120.0(3) . . ?
 N22 C103 C98 104.0(3) . . ?
 C102 C103 N22 133.3(4) . . ?
 C102 C103 C98 122.7(4) . . ?
 N11 C46 C51 108.0(3) . . ?
 C47 C46 N11 131.4(4) . . ?
 C47 C46 C51 120.5(4) . . ?
 C28 C29 H29 119.3 . . ?
 C28 C29 C30 121.4(4) . . ?
 C30 C29 H29 119.3 . . ?
 C32 C31 H31 121.7 . . ?
 C30 C31 C32 116.7(4) . . ?
 C30 C31 H31 121.7 . . ?
 C10 C11 C12 117.1(4) . . ?
 C10 C11 H11 121.5 . . ?
 C12 C11 H11 121.5 . . ?
 C96 C91 N21 108.2(3) . . ?
 C92 C91 N21 130.2(4) . . ?
 C92 C91 C96 121.5(4) . . ?
 C105 C110 N26 106.5(3) . . ?
 C109 C110 N26 131.3(4) . . ?
 C109 C110 C105 122.2(4) . . ?
 C25 C24 H24 121.5 . . ?
 C25 C24 C23 117.1(4) . . ?
 C23 C24 H24 121.5 . . ?
 C33 C34 H34 121.9 . . ?
 C33 C34 C35 116.3(4) . . ?
 C35 C34 H34 121.9 . . ?
 C46 C47 H47 121.0 . . ?
 C46 C47 C48 118.0(4) . . ?
 C48 C47 H47 121.0 . . ?
 C7 C8 H8 121.1 . . ?
 C9 C8 C7 117.8(4) . . ?
 C9 C8 H8 121.1 . . ?
 C34 C33 N7 130.2(4) . . ?
 C34 C33 C38 121.2(4) . . ?
 C38 C33 N7 108.5(3) . . ?
 C50 C49 H49 118.7 . . ?
 C48 C49 H49 118.7 . . ?
 C48 C49 C50 122.5(4) . . ?
 C15 C16 H16 119.1 . . ?
 C17 C16 H16 119.1 . . ?
 C17 C16 C15 121.8(4) . . ?
 C103 C102 H102 122.3 . . ?
 C101 C102 C103 115.3(5) . . ?
 C101 C102 H102 122.3 . . ?
 C102 C101 H101 118.9 . . ?
 C100 C101 C102 122.2(4) . . ?
 C100 C101 H101 118.9 . . ?
 C14 C15 C16 117.3(4) . . ?
 C14 C15 H15 121.3 . . ?
 C16 C15 H15 121.3 . . ?
 C105 C106 H106 122.0 . . ?
 C105 C106 C107 116.0(4) . . ?
 C107 C106 H106 122.0 . . ?
 C19 C18 H18 122.0 . . ?
 C17 C18 C19 116.0(4) . . ?
 C17 C18 H18 122.0 . . ?
 C77 C76 H76 119.3 . . ?
 C75 C76 C77 121.4(4) . . ?
 C75 C76 H76 119.3 . . ?
 C98 C99 H99 121.2 . . ?
 C98 C99 C100 117.6(5) . . ?
 C100 C99 H99 121.2 . . ?
 C68 C69 H69 119.3 . . ?
 C70 C69 C68 121.4(4) . . ?
 C70 C69 H69 119.3 . . ?
 N20 C86 C02W 112.1(3) . . ?
 C87 C86 N20 128.5(3) . . ?
 C87 C86 C02W 119.4(3) . . ?
 N19 C02W C86 103.8(3) . . ?
 C90 C02W N19 133.1(4) . . ?
 C90 C02W C86 123.0(4) . . ?
 N12 C51 C46 105.6(3) . . ?
 C50 C51 N12 132.7(4) . . ?
 C50 C51 C46 121.7(4) . . ?
 N9 C40 C03B 113.2(3) . . ?
 N9 C40 C41 127.4(4) . . ?
 C03B C40 C41 119.4(4) . . ?
 C02W C90 H90 121.9 . . ?
 C02W C90 C89 116.3(4) . . ?
 C89 C90 H90 121.9 . . ?
 C20 C21 H21 121.1 . . ?
 C20 C21 C22 117.9(4) . . ?
 C22 C21 H21 121.1 . . ?
 C86 C87 H87 121.1 . . ?
 C88 C87 C86 117.7(4) . . ?
 C88 C87 H87 121.1 . . ?
 C58 C53 N13 112.5(4) . . ?
 C58 C53 C54 120.0(4) . . ?
 C54 C53 N13 127.5(4) . . ?
 C29 C30 H30 119.2 . . ?
 C31 C30 C29 121.6(4) . . ?
 C31 C30 H30 119.2 . . ?
 C33 C38 N8 105.8(3) . . ?
 C37 C38 N8 131.6(4) . . ?
 C37 C38 C33 122.3(4) . . ?
 C25 C20 N4 108.1(3) . . ?
 C21 C20 N4 131.9(3) . . ?
 C21 C20 C25 120.0(3) . . ?
 C16 C17 H17 119.2 . . ?
 C18 C17 C16 121.7(4) . . ?
 C18 C17 H17 119.1 . . ?
 C53 C58 N12 104.6(3) . . ?
 C53 C58 C57 124.1(4) . . ?
 C57 C58 N12 131.3(4) . . ?
 C90 C89 H89 119.1 . . ?
 C90 C89 C88 121.8(4) . . ?
 C88 C89 H89 119.1 . . ?
 C87 C88 C89 121.8(4) . . ?
 C87 C88 H88 119.1 . . ?
 C89 C88 H88 119.1 . . ?
 C91 C92 H92 121.8 . . ?
 C93 C92 C91 116.4(4) . . ?
 C93 C92 H92 121.8 . . ?
 N8 C03B C40 103.4(3) . . ?
 C44 C03B N8 133.2(4) . . ?
 C44 C03B C40 123.4(4) . . ?
 C96 C95 H95 121.7 . . ?
 C96 C95 C94 116.7(4) . . ?
 C94 C95 H95 121.7 . . ?
 C49 C50 H50 121.6 . . ?
 C51 C50 C49 116.8(4) . . ?
 C51 C50 H50 121.6 . . ?
 C58 C57 H57 122.4 . . ?
 C56 C57 C58 115.3(5) . . ?
 C56 C57 H57 122.4 . . ?
 C101 C100 H100 119.0 . . ?
 C99 C100 C101 122.0(4) . . ?
 C99 C100 H100 119.0 . . ?
 C34 C35 H35 119.1 . . ?
 C36 C35 C34 121.9(4) . . ?
 C36 C35 H35 119.1 . . ?
 N26 C117 C116 132.0(4) . . ?
 C112 C117 N26 105.4(3) . . ?
 C112 C117 C116 122.6(4) . . ?
 C47 C48 H48 119.8 . . ?
 C49 C48 C47 120.4(4) . . ?
 C49 C48 H48 119.8 . . ?
 C84 C83 H83 120.7 . . ?
 C82 C83 C84 118.5(4) . . ?
 C82 C83 H83 120.7 . . ?
 C73 C74 H74 121.0 . . ?
 C75 C74 C73 117.9(4) . . ?
 C75 C74 H74 121.0 . . ?
 C112 C113 H113 121.4 . . ?
 C112 C113 C114 117.2(5) . . ?
 C114 C113 H113 121.4 . . ?
 C76 C75 H75 118.9 . . ?
 C74 C75 C76 122.2(4) . . ?
 C74 C75 H75 118.9 . . ?
 C71 C70 C69 117.2(4) . . ?
 C71 C70 H70 121.4 . . ?
 C69 C70 H70 121.4 . . ?
 C24 C23 H23 119.6 . . ?
 C22 C23 C24 120.8(4) . . ?
 C22 C23 H23 119.6 . . ?
 C21 C22 H22 119.1 . . ?
 C23 C22 C21 121.8(4) . . ?
 C23 C22 H22 119.1 . . ?
 C40 C41 H41 121.4 . . ?
 C42 C41 C40 117.2(5) . . ?
 C42 C41 H41 121.4 . . ?
 C53 C54 H54 121.7 . . ?
 C55 C54 C53 116.6(5) . . ?
 C55 C54 H54 121.7 . . ?
 C80 C81 H81 118.9 . . ?
 C82 C81 C80 122.2(4) . . ?
 C82 C81 H81 118.9 . . ?
 C83 C82 C81 119.9(4) . . ?
 C83 C82 H82 120.0 . . ?
 C81 C82 H82 120.0 . . ?
 C41 C42 H42 119.1 . . ?
 C41 C42 C43 121.7(5) . . ?
 C43 C42 H42 119.1 . . ?
 C42 C43 H43 119.2 . . ?
 C44 C43 C42 121.6(5) . . ?
 C44 C43 H43 119.2 . . ?
 C113 C114 H114 119.5 . . ?
 C115 C114 C113 120.9(4) . . ?
 C115 C114 H114 119.5 . . ?
 C92 C93 H93 118.7 . . ?
 C94 C93 C92 122.6(4) . . ?
 C94 C93 H93 118.7 . . ?
 C117 C116 H116 122.6 . . ?
 C115 C116 C117 114.9(4) . . ?
 C115 C116 H116 122.6 . . ?
 C110 C109 H109 122.0 . . ?
 C110 C109 C108 116.0(4) . . ?
 C108 C109 H109 122.0 . . ?
 C106 C107 H107 119.3 . . ?
 C106 C107 C108 121.4(5) . . ?
 C108 C107 H107 119.3 . . ?
 C114 C115 H115 118.5 . . ?
 C116 C115 C114 123.0(4) . . ?
 C116 C115 H115 118.5 . . ?
 C03B C44 C43 116.7(5) . . ?
 C03B C44 H44 121.7 . . ?
 C43 C44 H44 121.7 . . ?
 C57 C56 H56 119.0 . . ?
 C57 C56 C55 122.0(4) . . ?
 C55 C56 H56 119.0 . . ?
 C38 C37 H37 121.6 . . ?
 C38 C37 C36 116.8(4) . . ?
 C36 C37 H37 121.6 . . ?
 C54 C55 C56 122.0(4) . . ?
 C54 C55 H55 119.0 . . ?
 C56 C55 H55 119.0 . . ?
 C35 C36 C37 121.5(4) . . ?
 C35 C36 H36 119.3 . . ?
 C37 C36 H36 119.3 . . ?
 C109 C108 H108 118.9 . . ?
 C107 C108 C109 122.1(5) . . ?
 C107 C108 H108 118.9 . . ?
 C95 C94 H94 119.3 . . ?
 C93 C94 C95 121.5(4) . . ?
 C93 C94 H94 119.3 . . ?

loop_
  _geom_torsion_atom_site_label_1
  _geom_torsion_atom_site_label_2
  _geom_torsion_atom_site_label_3
  _geom_torsion_atom_site_label_4
  _geom_torsion
  _geom_torsion_site_symmetry_1
  _geom_torsion_site_symmetry_2
  _geom_torsion_site_symmetry_3
  _geom_torsion_site_symmetry_4
  _geom_torsion_publ_flag
 N16 C71 C66 N15 2.7(4) . . . . ?
 N16 C71 C66 C67 177.1(3) . . . . ?
 N16 C71 C70 C69 -175.0(4) . . . . ?
 N16 C78 C73 N17 -0.3(4) . . . . ?
 N16 C78 C73 C74 -178.9(3) . . . . ?
 N16 C78 C77 C76 179.5(4) . . . . ?
 N22 C96 C91 N21 -0.7(4) . . . . ?
 N22 C96 C91 C92 175.3(3) . . . . ?
 N22 C96 C95 C94 -175.0(4) . . . . ?
 N22 C103 C102 C101 179.4(4) . . . . ?
 N5 C25 C24 C23 178.0(4) . . . . ?
 N5 C25 C20 N4 2.7(4) . . . . ?
 N5 C25 C20 C21 -175.9(3) . . . . ?
 N5 C32 C31 C30 -177.5(4) . . . . ?
 N6 C27 C28 C29 178.2(3) . . . . ?
 N6 C27 C32 N5 -0.5(4) . . . . ?
 N6 C27 C32 C31 -179.0(3) . . . . ?
 N21 C62 C63 C104 6.1(5) . . . . ?
 N21 C62 C63 C64 178.5(3) . . . . ?
 N21 C91 C92 C93 176.7(4) . . . . ?
 N25 C105 C110 N26 -0.2(4) . . . . ?
 N25 C105 C110 C109 179.5(4) . . . . ?
 N25 C105 C106 C107 179.3(4) . . . . ?
 N25 C64 C63 C104 -11.9(5) . . . . ?
 N25 C64 C63 C62 175.8(3) . . . . ?
 N15 C66 C67 C68 171.7(4) . . . . ?
 N15 C60 C61 N18 -5.9(5) . . . . ?
 N15 C60 C61 C62 169.4(3) . . . . ?
 N1 C7 C12 N2 -2.3(4) . . . . ?
 N1 C7 C12 C11 175.4(3) . . . . ?
 N1 C7 C8 C9 -173.0(4) . . . . ?
 N18 C61 C62 N21 2.6(5) . . . . ?
 N18 C61 C62 C63 179.0(3) . . . . ?
 N18 C79 C84 N19 -1.7(4) . . . . ?
 N18 C79 C84 C83 179.7(3) . . . . ?
 N18 C79 C80 C81 -178.6(4) . . . . ?
 N27 C112 C117 N26 1.2(4) . . . . ?
 N27 C112 C117 C116 -179.9(3) . . . . ?
 N27 C112 C113 C114 179.9(4) . . . . ?
 N4 C2 C1 N1 7.5(5) . . . . ?
 N4 C2 C1 C6 -176.9(3) . . . . ?
 N19 C84 C83 C82 -179.1(4) . . . . ?
 N19 C02W C90 C89 178.8(4) . . . . ?
 N3 C14 C15 C16 179.5(3) . . . . ?
 N2 C19 C14 N3 -1.1(4) . . . . ?
 N2 C19 C14 C15 178.0(3) . . . . ?
 N2 C19 C18 C17 -178.2(4) . . . . ?
 N2 C12 C11 C10 176.1(4) . . . . ?
 N7 C3 C2 N4 -3.3(5) . . . . ?
 N7 C3 C2 C1 173.0(3) . . . . ?
 N7 C3 C4 C5 -178.7(3) . . . . ?
 N7 C3 C4 C45 -7.9(5) . . . . ?
 N7 C33 C38 N8 1.1(4) . . . . ?
 N7 C33 C38 C37 176.6(4) . . . . ?
 N8 C38 C37 C36 175.4(4) . . . . ?
 N8 C03B C44 C43 179.9(4) . . . . ?
 N17 C73 C74 C75 -179.0(4) . . . . ?
 N20 C86 C02W N19 0.8(4) . . . . ?
 N20 C86 C02W C90 179.0(3) . . . . ?
 N20 C86 C87 C88 -179.8(4) . . . . ?
 N26 C110 C109 C108 -179.4(4) . . . . ?
 N26 C117 C116 C115 179.0(4) . . . . ?
 N11 C5 C4 C3 -177.1(3) . . . . ?
 N11 C5 C4 C45 11.9(5) . . . . ?
 N11 C46 C47 C48 176.9(4) . . . . ?
 N11 C46 C51 N12 -0.4(4) . . . . ?
 N11 C46 C51 C50 -177.8(4) . . . . ?
 N9 C40 C03B N8 -0.3(4) . . . . ?
 N9 C40 C03B C44 179.0(4) . . . . ?
 N9 C40 C41 C42 -178.9(4) . . . . ?
 N13 C53 C58 N12 1.4(4) . . . . ?
 N13 C53 C58 C57 -178.1(4) . . . . ?
 N13 C53 C54 C55 177.9(4) . . . . ?
 N12 C51 C50 C49 -175.8(4) . . . . ?
 N12 C58 C57 C56 -178.8(4) . . . . ?
 N23 C98 C103 N22 0.2(4) . . . . ?
 N23 C98 C103 C102 -179.6(3) . . . . ?
 N23 C98 C99 C100 180.0(4) . . . . ?
 C26 N5 C25 C24 177.1(4) . . . . ?
 C26 N5 C25 C20 -3.6(4) . . . . ?
 C26 N5 C32 C27 -0.1(3) . . . . ?
 C26 N5 C32 C31 178.1(4) . . . . ?
 C26 N6 C27 C28 -176.5(3) . . . . ?
 C26 N6 C27 C32 0.9(4) . . . . ?
 C26 N4 C2 C3 114.5(4) . . . . ?
 C26 N4 C2 C1 -61.7(4) . . . . ?
 C26 N4 C20 C25 -0.8(4) . . . . ?
 C26 N4 C20 C21 177.6(4) . . . . ?
 C27 N6 C26 N5 -1.0(4) . . . . ?
 C27 N6 C26 N4 179.8(4) . . . . ?
 C27 C28 C29 C30 0.2(6) . . . . ?
 C27 C32 C31 C30 0.4(5) . . . . ?
 C71 N16 C72 N15 -0.2(4) . . . . ?
 C71 N16 C72 N17 176.8(3) . . . . ?
 C71 N16 C78 C73 -171.7(4) . . . . ?
 C71 N16 C78 C77 9.9(8) . . . . ?
 C71 C66 C67 C68 -1.3(5) . . . . ?
 C66 N15 C72 N16 1.9(4) . . . . ?
 C66 N15 C72 N17 -174.5(4) . . . . ?
 C66 N15 C60 C65 -132.9(4) . . . . ?
 C66 N15 C60 C61 50.2(5) . . . . ?
 C66 C71 C70 C69 -0.3(6) . . . . ?
 C66 C67 C68 C69 0.7(6) . . . . ?
 C111 N25 C105 C110 1.9(4) . . . . ?
 C111 N25 C105 C106 -179.7(4) . . . . ?
 C111 N25 C64 C65 118.5(4) . . . . ?
 C111 N25 C64 C63 -61.3(5) . . . . ?
 C111 N27 C112 C117 -1.8(4) . . . . ?
 C111 N27 C112 C113 178.6(4) . . . . ?
 C111 N26 C110 C105 -1.5(4) . . . . ?
 C111 N26 C110 C109 178.7(4) . . . . ?
 C111 N26 C117 C112 0.0(4) . . . . ?
 C111 N26 C117 C116 -178.8(4) . . . . ?
 C72 N16 C71 C66 -1.5(4) . . . . ?
 C72 N16 C71 C70 173.8(4) . . . . ?
 C72 N16 C78 C73 -1.3(4) . . . . ?
 C72 N16 C78 C77 -179.7(4) . . . . ?
 C72 N15 C66 C71 -2.8(4) . . . . ?
 C72 N15 C66 C67 -176.5(4) . . . . ?
 C72 N15 C60 C65 69.2(4) . . . . ?
 C72 N15 C60 C61 -107.7(4) . . . . ?
 C72 N17 C73 C78 1.8(4) . . . . ?
 C72 N17 C73 C74 -179.8(4) . . . . ?
 C67 C68 C69 C70 0.1(6) . . . . ?
 C7 N1 C13 N3 175.6(4) . . . . ?
 C7 N1 C13 N2 -2.5(4) . . . . ?
 C7 N1 C1 C6 135.9(4) . . . . ?
 C7 N1 C1 C2 -48.3(5) . . . . ?
 C7 C12 C11 C10 -0.8(5) . . . . ?
 C28 C27 C32 N5 177.1(3) . . . . ?
 C28 C27 C32 C31 -1.3(5) . . . . ?
 C28 C29 C30 C31 -1.1(6) . . . . ?
 C118 C65 C60 N15 11.5(5) . . . . ?
 C118 C65 C60 C61 -171.6(3) . . . . ?
 C118 C65 C64 N25 -2.5(5) . . . . ?
 C118 C65 C64 C63 177.3(3) . . . . ?
 C13 N1 C7 C12 2.9(4) . . . . ?
 C13 N1 C7 C8 177.1(4) . . . . ?
 C13 N1 C1 C6 -68.8(4) . . . . ?
 C13 N1 C1 C2 107.0(4) . . . . ?
 C13 N3 C14 C19 -0.7(4) . . . . ?
 C13 N3 C14 C15 -179.7(4) . . . . ?
 C13 N2 C19 C14 2.3(4) . . . . ?
 C13 N2 C19 C18 -179.7(4) . . . . ?
 C13 N2 C12 C7 0.7(4) . . . . ?
 C13 N2 C12 C11 -176.6(4) . . . . ?
 C6 C5 C4 C3 4.2(5) . . . . ?
 C6 C5 C4 C45 -166.8(3) . . . . ?
 C3 N7 C39 N8 167.9(3) . . . . ?
 C3 N7 C39 N9 -12.0(6) . . . . ?
 C3 N7 C33 C34 8.6(7) . . . . ?
 C3 N7 C33 C38 -168.3(3) . . . . ?
 C3 C2 C1 N1 -168.8(3) . . . . ?
 C3 C2 C1 C6 6.8(5) . . . . ?
 C97 N22 C96 C91 -0.3(4) . . . . ?
 C97 N22 C96 C95 177.0(4) . . . . ?
 C97 N22 C103 C98 0.7(4) . . . . ?
 C97 N22 C103 C102 -179.5(4) . . . . ?
 C97 N21 C62 C61 45.9(5) . . . . ?
 C97 N21 C62 C63 -130.6(4) . . . . ?
 C97 N21 C91 C96 1.4(4) . . . . ?
 C97 N21 C91 C92 -174.0(4) . . . . ?
 C97 N23 C98 C103 -1.1(4) . . . . ?
 C97 N23 C98 C99 177.3(4) . . . . ?
 C25 N5 C26 N6 -176.2(3) . . . . ?
 C25 N5 C26 N4 3.2(4) . . . . ?
 C25 N5 C32 C27 174.9(4) . . . . ?
 C25 N5 C32 C31 -6.8(8) . . . . ?
 C25 C24 C23 C22 -1.4(6) . . . . ?
 C32 N5 C26 N6 0.7(4) . . . . ?
 C32 N5 C26 N4 -179.9(3) . . . . ?
 C32 N5 C25 C24 2.3(8) . . . . ?
 C32 N5 C25 C20 -178.5(4) . . . . ?
 C32 C27 C28 C29 1.0(5) . . . . ?
 C32 C31 C30 C29 0.8(6) . . . . ?
 C65 C60 C61 N18 177.3(3) . . . . ?
 C65 C60 C61 C62 -7.4(5) . . . . ?
 C65 C64 C63 C104 168.3(3) . . . . ?
 C65 C64 C63 C62 -4.1(5) . . . . ?
 C60 N15 C66 C71 -162.8(3) . . . . ?
 C60 N15 C66 C67 23.6(6) . . . . ?
 C60 N15 C72 N16 164.6(3) . . . . ?
 C60 N15 C72 N17 -11.7(6) . . . . ?
 C60 C65 C64 N25 -179.5(3) . . . . ?
 C60 C65 C64 C63 0.4(5) . . . . ?
 C60 C61 C62 N21 -172.8(3) . . . . ?
 C60 C61 C62 C63 3.6(5) . . . . ?
 C61 N18 C79 C84 -160.2(3) . . . . ?
 C61 N18 C79 C80 21.2(6) . . . . ?
 C61 N18 C85 N19 163.3(3) . . . . ?
 C61 N18 C85 N20 -14.2(6) . . . . ?
 C61 C62 C63 C104 -170.3(3) . . . . ?
 C61 C62 C63 C64 2.0(5) . . . . ?
 C79 N18 C61 C60 -141.7(4) . . . . ?
 C79 N18 C61 C62 43.1(5) . . . . ?
 C79 N18 C85 N19 2.3(4) . . . . ?
 C79 N18 C85 N20 -175.3(4) . . . . ?
 C79 C84 C83 C82 -1.0(6) . . . . ?
 C79 C80 C81 C82 -2.0(6) . . . . ?
 C2 N4 C26 N5 -162.3(3) . . . . ?
 C2 N4 C26 N6 16.9(6) . . . . ?
 C2 N4 C20 C25 159.1(3) . . . . ?
 C2 N4 C20 C21 -22.6(6) . . . . ?
 C2 C3 C4 C5 -2.7(5) . . . . ?
 C2 C3 C4 C45 168.1(3) . . . . ?
 C5 N11 C52 N13 2.6(7) . . . . ?
 C5 N11 C52 N12 179.2(3) . . . . ?
 C5 N11 C46 C47 4.2(7) . . . . ?
 C5 N11 C46 C51 -179.1(3) . . . . ?
 C5 C6 C1 N1 170.6(3) . . . . ?
 C5 C6 C1 C2 -5.3(5) . . . . ?
 C84 N19 C85 N18 -3.4(4) . . . . ?
 C84 N19 C85 N20 174.6(3) . . . . ?
 C84 N19 C02W C86 -171.7(5) . . . . ?
 C84 N19 C02W C90 10.4(8) . . . . ?
 C84 C79 C80 C81 2.9(5) . . . . ?
 C84 C83 C82 C81 1.9(6) . . . . ?
 C10 C9 C8 C7 -1.4(6) . . . . ?
 C19 N2 C13 N1 175.1(3) . . . . ?
 C19 N2 C13 N3 -3.2(4) . . . . ?
 C19 N2 C12 C7 -169.3(4) . . . . ?
 C19 N2 C12 C11 13.4(8) . . . . ?
 C19 C14 C15 C16 0.6(5) . . . . ?
 C19 C18 C17 C16 1.0(6) . . . . ?
 C1 N1 C7 C12 160.3(3) . . . . ?
 C1 N1 C7 C8 -25.5(6) . . . . ?
 C1 N1 C13 N3 14.4(6) . . . . ?
 C1 N1 C13 N2 -163.6(3) . . . . ?
 C1 C6 C5 N11 -178.9(3) . . . . ?
 C1 C6 C5 C4 -0.2(5) . . . . ?
 C39 N7 C3 C2 -45.5(5) . . . . ?
 C39 N7 C3 C4 130.4(4) . . . . ?
 C39 N7 C33 C34 176.1(4) . . . . ?
 C39 N7 C33 C38 -0.8(4) . . . . ?
 C39 N8 C38 C33 -1.0(4) . . . . ?
 C39 N8 C38 C37 -175.9(5) . . . . ?
 C39 N8 C03B C40 0.2(4) . . . . ?
 C39 N8 C03B C44 -179.0(5) . . . . ?
 C39 N9 C40 C03B 0.3(4) . . . . ?
 C39 N9 C40 C41 -179.2(4) . . . . ?
 C78 N16 C71 C66 168.6(4) . . . . ?
 C78 N16 C71 C70 -16.1(8) . . . . ?
 C78 N16 C72 N15 -174.2(3) . . . . ?
 C78 N16 C72 N17 2.9(4) . . . . ?
 C78 C73 C74 C75 -0.7(5) . . . . ?
 C78 C77 C76 C75 -1.5(6) . . . . ?
 C4 C3 C2 N4 -179.1(3) . . . . ?
 C4 C3 C2 C1 -2.9(5) . . . . ?
 C105 N25 C111 N27 171.8(4) . . . . ?
 C105 N25 C111 N26 -2.8(4) . . . . ?
 C105 N25 C64 C65 -54.0(5) . . . . ?
 C105 N25 C64 C63 126.2(4) . . . . ?
 C105 C110 C109 C108 0.9(6) . . . . ?
 C105 C106 C107 C108 2.1(7) . . . . ?
 C12 N2 C13 N1 1.1(4) . . . . ?
 C12 N2 C13 N3 -177.3(3) . . . . ?
 C12 N2 C19 C14 172.7(5) . . . . ?
 C12 N2 C19 C18 -9.4(8) . . . . ?
 C12 C7 C8 C9 0.7(5) . . . . ?
 C64 N25 C111 N27 -2.0(6) . . . . ?
 C64 N25 C111 N26 -176.6(3) . . . . ?
 C64 N25 C105 C110 175.3(3) . . . . ?
 C64 N25 C105 C106 -6.3(6) . . . . ?
 C64 C65 C60 N15 -171.5(3) . . . . ?
 C64 C65 C60 C61 5.5(5) . . . . ?
 C85 N18 C61 C60 61.4(5) . . . . ?
 C85 N18 C61 C62 -113.9(4) . . . . ?
 C85 N18 C79 C84 -0.3(4) . . . . ?
 C85 N18 C79 C80 -178.9(4) . . . . ?
 C85 N19 C84 C79 3.1(4) . . . . ?
 C85 N19 C84 C83 -178.5(4) . . . . ?
 C85 N19 C02W C86 -0.5(4) . . . . ?
 C85 N19 C02W C90 -178.4(4) . . . . ?
 C85 N20 C86 C02W -0.7(4) . . . . ?
 C85 N20 C86 C87 179.0(4) . . . . ?
 C98 N23 C97 N22 1.7(4) . . . . ?
 C98 N23 C97 N21 -177.8(4) . . . . ?
 C98 C103 C102 C101 -0.8(6) . . . . ?
 C98 C99 C100 C101 0.7(6) . . . . ?
 C59 C6 C5 N11 3.3(5) . . . . ?
 C59 C6 C5 C4 -178.0(3) . . . . ?
 C59 C6 C1 N1 -11.7(5) . . . . ?
 C59 C6 C1 C2 172.4(3) . . . . ?
 C73 N17 C72 N16 -2.9(4) . . . . ?
 C73 N17 C72 N15 173.2(4) . . . . ?
 C73 C78 C77 C76 1.3(6) . . . . ?
 C73 C74 C75 C76 0.5(6) . . . . ?
 C62 N21 C97 N22 -170.3(3) . . . . ?
 C62 N21 C97 N23 9.2(6) . . . . ?
 C62 N21 C91 C96 170.0(3) . . . . ?
 C62 N21 C91 C92 -5.5(6) . . . . ?
 C80 C79 C84 N19 177.1(3) . . . . ?
 C80 C79 C84 C83 -1.5(6) . . . . ?
 C80 C81 C82 C83 -0.4(7) . . . . ?
 C77 C78 C73 N17 178.3(3) . . . . ?
 C77 C78 C73 C74 -0.3(5) . . . . ?
 C77 C76 C75 C74 0.6(6) . . . . ?
 C52 N11 C5 C6 -122.5(4) . . . . ?
 C52 N11 C5 C4 58.9(5) . . . . ?
 C52 N11 C46 C47 -176.3(4) . . . . ?
 C52 N11 C46 C51 0.4(4) . . . . ?
 C52 N13 C53 C58 -0.8(4) . . . . ?
 C52 N13 C53 C54 -178.4(4) . . . . ?
 C52 N12 C51 C46 0.3(4) . . . . ?
 C52 N12 C51 C50 177.2(4) . . . . ?
 C52 N12 C58 C53 -1.3(4) . . . . ?
 C52 N12 C58 C57 178.2(4) . . . . ?
 C112 N27 C111 N25 -172.3(4) . . . . ?
 C112 N27 C111 N26 1.9(4) . . . . ?
 C112 C117 C116 C115 0.4(6) . . . . ?
 C112 C113 C114 C115 -0.6(7) . . . . ?
 C96 N22 C97 N21 1.2(4) . . . . ?
 C96 N22 C97 N23 -178.4(3) . . . . ?
 C96 N22 C103 C98 175.5(5) . . . . ?
 C96 N22 C103 C102 -4.7(8) . . . . ?
 C96 C91 C92 C93 1.7(6) . . . . ?
 C96 C95 C94 C93 -1.0(8) . . . . ?
 C68 C69 C70 C71 -0.4(6) . . . . ?
 C9 C10 C11 C12 0.1(6) . . . . ?
 C14 N3 C13 N1 -175.4(4) . . . . ?
 C14 N3 C13 N2 2.5(4) . . . . ?
 C14 C19 C18 C17 -0.6(5) . . . . ?
 C103 N22 C97 N21 178.0(3) . . . . ?
 C103 N22 C97 N23 -1.6(4) . . . . ?
 C103 N22 C96 C91 -175.0(5) . . . . ?
 C103 N22 C96 C95 2.4(8) . . . . ?
 C103 C98 C99 C100 -1.7(6) . . . . ?
 C103 C102 C101 C100 -0.2(6) . . . . ?
 C46 N11 C5 C6 57.0(5) . . . . ?
 C46 N11 C5 C4 -121.7(4) . . . . ?
 C46 N11 C52 N13 -176.9(4) . . . . ?
 C46 N11 C52 N12 -0.3(4) . . . . ?
 C46 C47 C48 C49 -0.5(6) . . . . ?
 C46 C51 C50 C49 0.8(6) . . . . ?
 C11 C10 C9 C8 1.1(6) . . . . ?
 C91 N21 C97 N22 -1.6(4) . . . . ?
 C91 N21 C97 N23 177.9(4) . . . . ?
 C91 N21 C62 C61 -120.7(4) . . . . ?
 C91 N21 C62 C63 62.9(5) . . . . ?
 C91 C96 C95 C94 2.0(6) . . . . ?
 C91 C92 C93 C94 -0.7(7) . . . . ?
 C110 N26 C111 N25 2.7(4) . . . . ?
 C110 N26 C111 N27 -172.9(3) . . . . ?
 C110 N26 C117 C112 166.4(5) . . . . ?
 C110 N26 C117 C116 -12.4(8) . . . . ?
 C110 C105 C106 C107 -2.4(6) . . . . ?
 C110 C109 C108 C107 -1.2(8) . . . . ?
 C24 C25 C20 N4 -178.0(3) . . . . ?
 C24 C25 C20 C21 3.4(6) . . . . ?
 C24 C23 C22 C21 1.8(7) . . . . ?
 C34 C33 C38 N8 -176.1(4) . . . . ?
 C34 C33 C38 C37 -0.6(7) . . . . ?
 C34 C35 C36 C37 0.2(8) . . . . ?
 C47 C46 C51 N12 176.7(3) . . . . ?
 C47 C46 C51 C50 -0.6(6) . . . . ?
 C8 C7 C12 N2 -177.2(3) . . . . ?
 C8 C7 C12 C11 0.4(5) . . . . ?
 C33 N7 C3 C2 119.7(4) . . . . ?
 C33 N7 C3 C4 -64.3(5) . . . . ?
 C33 N7 C39 N8 0.2(4) . . . . ?
 C33 N7 C39 N9 -179.7(4) . . . . ?
 C33 C34 C35 C36 0.4(7) . . . . ?
 C33 C38 C37 C36 1.2(7) . . . . ?
 C102 C101 C100 C99 0.2(7) . . . . ?
 C15 C16 C17 C18 -0.7(6) . . . . ?
 C106 C105 C110 N26 -178.8(3) . . . . ?
 C106 C105 C110 C109 1.0(6) . . . . ?
 C106 C107 C108 C109 -0.3(9) . . . . ?
 C18 C19 C14 N3 -179.3(3) . . . . ?
 C18 C19 C14 C15 -0.2(5) . . . . ?
 C99 C98 C103 N22 -178.3(3) . . . . ?
 C99 C98 C103 C102 1.9(6) . . . . ?
 C86 N20 C85 N18 177.8(4) . . . . ?
 C86 N20 C85 N19 0.4(4) . . . . ?
 C86 C02W C90 C89 1.2(6) . . . . ?
 C86 C87 C88 C89 0.5(6) . . . . ?
 C02W N19 C84 C79 174.1(4) . . . . ?
 C02W N19 C84 C83 -7.5(8) . . . . ?
 C02W N19 C85 N18 -178.0(3) . . . . ?
 C02W N19 C85 N20 0.0(4) . . . . ?
 C02W C86 C87 C88 -0.1(6) . . . . ?
 C02W C90 C89 C88 -0.7(6) . . . . ?
 C51 N12 C52 N11 0.0(4) . . . . ?
 C51 N12 C52 N13 177.3(3) . . . . ?
 C51 N12 C58 C53 -175.4(5) . . . . ?
 C51 N12 C58 C57 4.0(8) . . . . ?
 C51 C46 C47 C48 0.5(6) . . . . ?
 C40 N9 C39 N7 179.7(4) . . . . ?
 C40 N9 C39 N8 -0.1(4) . . . . ?
 C40 C03B C44 C43 0.9(7) . . . . ?
 C40 C41 C42 C43 -1.4(7) . . . . ?
 C90 C89 C88 C87 -0.1(6) . . . . ?
 C87 C86 C02W N19 -179.0(3) . . . . ?
 C87 C86 C02W C90 -0.8(6) . . . . ?
 C53 N13 C52 N11 176.3(4) . . . . ?
 C53 N13 C52 N12 -0.1(4) . . . . ?
 C53 C58 C57 C56 0.6(6) . . . . ?
 C53 C54 C55 C56 -0.8(7) . . . . ?
 C38 N8 C39 N7 0.5(4) . . . . ?
 C38 N8 C39 N9 -179.6(3) . . . . ?
 C38 N8 C03B C40 179.5(5) . . . . ?
 C38 N8 C03B C44 0.3(9) . . . . ?
 C38 C37 C36 C35 -1.0(8) . . . . ?
 C20 N4 C26 N5 -1.4(4) . . . . ?
 C20 N4 C26 N6 177.8(4) . . . . ?
 C20 N4 C2 C3 -42.5(5) . . . . ?
 C20 N4 C2 C1 141.2(3) . . . . ?
 C20 C25 C24 C23 -1.2(6) . . . . ?
 C20 C21 C22 C23 0.4(6) . . . . ?
 C17 C16 C15 C14 -0.2(6) . . . . ?
 C58 N12 C52 N11 -176.4(3) . . . . ?
 C58 N12 C52 N13 0.9(5) . . . . ?
 C58 N12 C51 C46 174.2(5) . . . . ?
 C58 N12 C51 C50 -8.8(8) . . . . ?
 C58 C53 C54 C55 0.4(6) . . . . ?
 C58 C57 C56 C55 -0.9(7) . . . . ?
 C92 C93 C94 C95 0.3(9) . . . . ?
 C03B N8 C39 N7 -179.9(3) . . . . ?
 C03B N8 C39 N9 0.0(4) . . . . ?
 C03B N8 C38 C33 179.7(5) . . . . ?
 C03B N8 C38 C37 4.8(9) . . . . ?
 C03B C40 C41 C42 1.7(6) . . . . ?
 C95 C96 C91 N21 -178.4(4) . . . . ?
 C95 C96 C91 C92 -2.5(6) . . . . ?
 C50 C49 C48 C47 0.7(7) . . . . ?
 C57 C56 C55 C54 1.1(8) . . . . ?
 C35 C34 C33 N7 -176.7(4) . . . . ?
 C35 C34 C33 C38 -0.2(6) . . . . ?
 C117 N26 C111 N25 174.4(3) . . . . ?
 C117 N26 C111 N27 -1.2(4) . . . . ?
 C117 N26 C110 C105 -167.6(4) . . . . ?
 C117 N26 C110 C109 12.7(8) . . . . ?
 C117 C112 C113 C114 0.3(6) . . . . ?
 C117 C116 C115 C114 -0.7(7) . . . . ?
 C48 C49 C50 C51 -0.8(6) . . . . ?
 C113 C112 C117 N26 -179.2(4) . . . . ?
 C113 C112 C117 C116 -0.2(6) . . . . ?
 C113 C114 C115 C116 0.9(8) . . . . ?
 C70 C71 C66 N15 -173.3(3) . . . . ?
 C70 C71 C66 C67 1.2(5) . . . . ?
 C22 C21 C20 N4 178.9(4) . . . . ?
 C22 C21 C20 C25 -2.9(5) . . . . ?
 C41 C40 C03B N8 179.2(3) . . . . ?
 C41 C40 C03B C44 -1.5(6) . . . . ?
 C41 C42 C43 C44 0.8(8) . . . . ?
 C54 C53 C58 N12 179.2(4) . . . . ?
 C54 C53 C58 C57 -0.3(6) . . . . ?
 C42 C43 C44 C03B -0.5(7) . . . . ?

_smtbx_masks_special_details
;
A solvent mask was calculated and 194 electrons were 
found in a volume of 904\%A^3^ in 1 void per unit cell. 
This is consistent with the presence of 
1DCM and 1H2O per Asymmetric Unit 
which account for 208 electrons 
per unit cell.
;
loop_
  _smtbx_masks_void_nr
  _smtbx_masks_void_average_x
  _smtbx_masks_void_average_y
  _smtbx_masks_void_average_z
  _smtbx_masks_void_volume
  _smtbx_masks_void_count_electrons
  _smtbx_masks_void_content
 1 0.000 0.131 0.000 904.4 193.6 '4 CCl2H4O'

_smtbx_masks_void_probe_radius     1.2
_smtbx_masks_void_truncation_radius  1.2
_shelx_res_file
;
TITL lar9_a.res in P2(1)
    lar9.res
    created by SHELXL-2019/2 at 14:52:07 on 15-Dec-2022
REM Old TITL lar9 in P2(1)/m
REM SHELXT solution in P2(1): R1 0.118, Rweak 0.035, Alpha 0.003
REM <I/s> 1.594 for 8 systematic absences, Orientation as input
REM Flack x = 0.494 ( 0.006 ) from 5840 Parsons' quotients
REM Formula found by SHELXT: C123 N27 Cl4
CELL 1.54184 17.4217 15.2552 20.8314 90 114.583 90
ZERR 4 0.0004 0.0003 0.0006 0 0.003 0
LATT -1
SYMM -X,0.5+Y,-Z
SFAC C H N
UNIT 240 128 56

L.S. 32 0 0
PLAN  6
SIZE 0.043 0.087 0.101
TEMP -173.1(3)
CONF
BOND
list 4
MORE -1
BOND $H
ABIN
fmap 2 53
acta
TWIN -1 0 0 0 -1 0 0 0 -1 2
REM <olex2.extras>
REM <HklSrc "%.\\lar9.hkl">
REM </olex2.extras>

WGHT    0.056900    1.016100
BASF   0.63966
FVAR       0.35834
N16   3    0.780408    0.333587    0.467229    11.00000    0.03590    0.04253 =
         0.03538   -0.00337    0.01829   -0.00167
N22   3    0.647942   -0.013791    0.143673    11.00000    0.04328    0.03456 =
         0.04261   -0.00112    0.01721   -0.00450
N5    3    0.773391    0.942508    0.604545    11.00000    0.03585    0.03470 =
         0.04179    0.00035    0.01998    0.00041
N6    3    0.810623    0.798497    0.615893    11.00000    0.03928    0.03820 =
         0.04132   -0.00066    0.02059   -0.00227
N21   3    0.718070    0.113004    0.170360    11.00000    0.03809    0.04183 =
         0.03652   -0.00445    0.01863   -0.00318
N25   3    0.798717    0.414199    0.161311    11.00000    0.04296    0.04290 =
         0.03948    0.00599    0.01973   -0.00119
N15   3    0.822218    0.294777    0.383521    11.00000    0.04052    0.03763 =
         0.03185   -0.00256    0.01973   -0.00147
N1    3    0.676465    0.685256    0.615160    11.00000    0.03649    0.03937 =
         0.03768   -0.00291    0.01900    0.00077
N18   3    0.776837    0.124310    0.321007    11.00000    0.04493    0.03668 =
         0.03654   -0.00042    0.02246   -0.00055
N27   3    0.899063    0.354206    0.116275    11.00000    0.04124    0.05493 =
         0.03808    0.00300    0.01774   -0.00465
N4    3    0.713488    0.864369    0.661447    11.00000    0.03378    0.04033 =
         0.04288   -0.00101    0.02167   -0.00165
N19   3    0.716314    0.037114    0.372709    11.00000    0.04073    0.03828 =
         0.04114    0.00494    0.02206    0.00183
N3    3    0.799487    0.585833    0.653859    11.00000    0.04300    0.03605 =
         0.04820   -0.00673    0.02378   -0.00149
N2    3    0.727603    0.631511    0.540926    11.00000    0.03502    0.04114 =
         0.04052   -0.00514    0.01937   -0.00061
N7    3    0.767685    0.897339    0.809951    11.00000    0.04137    0.03849 =
         0.04213   -0.00392    0.02096   -0.00183
N8    3    0.831346    1.026951    0.822783    11.00000    0.04475    0.03855 =
         0.04639   -0.00448    0.01842   -0.00303
N17   3    0.702501    0.395774    0.360033    11.00000    0.03632    0.03917 =
         0.04447   -0.00470    0.01506   -0.00236
N20   3    0.681852    0.181262    0.372013    11.00000    0.04520    0.04114 =
         0.04016    0.00249    0.02261    0.00127
N26   3    0.845240    0.493339    0.095120    11.00000    0.03999    0.05133 =
         0.03533    0.01099    0.01252   -0.00543
N11   3    0.698892    0.600053    0.845133    11.00000    0.04862    0.03858 =
         0.04303    0.00419    0.02644    0.00340
N24   3    0.681681    0.256137    0.031901    11.00000    0.05413    0.05151 =
         0.04140    0.00224    0.02038   -0.00619
N9    3    0.878681    0.925585    0.767822    11.00000    0.03352    0.05369 =
         0.03971    0.00006    0.01516    0.00130
N13   3    0.600849    0.666356    0.889931    11.00000    0.05334    0.05554 =
         0.04353    0.00088    0.02620    0.00323
N12   3    0.660536    0.531316    0.921655    11.00000    0.04465    0.04937 =
         0.03383   -0.00083    0.01586   -0.00695
N28   3    0.883896    0.493161    0.338134    11.00000    0.05525    0.04346 =
         0.04125   -0.00439    0.01865   -0.00812
N14   3    0.620300    0.493632    0.681029    11.00000    0.05439    0.04524 =
         0.04734   -0.00151    0.02471   -0.00640
N10   3    0.808906    0.764583    0.960982    11.00000    0.07082    0.04741 =
         0.04412   -0.00390    0.02341    0.00534
N23   3    0.609336    0.074042    0.213611    11.00000    0.03962    0.04495 =
         0.04530    0.00010    0.01983   -0.00185
C26   1    0.767199    0.860846    0.627910    11.00000    0.03435    0.03673 =
         0.03525   -0.00037    0.01575   -0.00256
C27   1    0.849529    0.844306    0.578894    11.00000    0.02929    0.04395 =
         0.03732   -0.00080    0.01560   -0.00553
C71   1    0.846854    0.274623    0.499366    11.00000    0.03570    0.04304 =
         0.03638   -0.00036    0.01783   -0.00784
C66   1    0.871414    0.248365    0.445864    11.00000    0.03371    0.03945 =
         0.03901    0.00169    0.01588   -0.00124
C111  1    0.848402    0.412381    0.124251    11.00000    0.03812    0.05176 =
         0.03639    0.00385    0.01544   -0.00712
C104  1    0.717350    0.260071    0.092129    11.00000    0.04148    0.04587 =
         0.03624   -0.00150    0.01950   -0.00360
C72   1    0.765635    0.345438    0.398160    11.00000    0.03741    0.03617 =
         0.03472    0.00008    0.01819    0.00000
C67   1    0.939093    0.192366    0.461132    11.00000    0.03958    0.03772 =
         0.05273    0.00312    0.02109    0.00016
AFIX  43
H67   2    0.955742    0.173047    0.425461    11.00000   -1.20000
AFIX   0

C7    1    0.630760    0.721413    0.547643    11.00000    0.03438    0.03676 =
         0.04449    0.00111    0.01774   -0.00216
C28   1    0.901275    0.810978    0.548574    11.00000    0.03276    0.04460 =
         0.04377    0.00216    0.01678    0.00242
AFIX  43
H28   2    0.915867    0.750602    0.552361    11.00000   -1.20000
AFIX   0

C118  1    0.852767    0.429936    0.310573    11.00000    0.04237    0.04570 =
         0.03289    0.00628    0.01690    0.00418
C13   1    0.737999    0.631027    0.609376    11.00000    0.03291    0.03788 =
         0.03461   -0.00204    0.01555   -0.00326
C6    1    0.681251    0.647004    0.727947    11.00000    0.03697    0.03808 =
         0.03876   -0.00138    0.01956    0.00034
C3    1    0.735558    0.815284    0.780436    11.00000    0.03541    0.03952 =
         0.04153   -0.00665    0.01944    0.00019
C97   1    0.656604    0.063057    0.179566    11.00000    0.04073    0.03713 =
         0.03851    0.00247    0.01608   -0.00081
C25   1    0.727570    1.002194    0.625564    11.00000    0.03206    0.03889 =
         0.04606    0.00092    0.01633   -0.00024
C32   1    0.828171    0.933487    0.571376    11.00000    0.03052    0.03984 =
         0.04234    0.00388    0.01536    0.00001
C65   1    0.815085    0.350495    0.273758    11.00000    0.03844    0.03768 =
         0.03855    0.00037    0.01946   -0.00072
C60   1    0.807107    0.278827    0.312728    11.00000    0.03410    0.04797 =
         0.03484    0.00046    0.01777    0.00097
C61   1    0.781217    0.196662    0.281001    11.00000    0.03749    0.03975 =
         0.03834   -0.00112    0.02085   -0.00221
C79   1    0.798657    0.036147    0.314723    11.00000    0.03751    0.03565 =
         0.03608    0.00081    0.01648   -0.00031
C2    1    0.710811    0.797795    0.708083    11.00000    0.03453    0.03790 =
         0.04169    0.00230    0.02140    0.00119
C5    1    0.704059    0.665267    0.799683    11.00000    0.04069    0.03622 =
         0.04371    0.00211    0.02348    0.00607
C84   1    0.759717   -0.018900    0.345835    11.00000    0.03561    0.03649 =
         0.04483    0.00196    0.01887    0.00310
C10   1    0.554685    0.759699    0.405603    11.00000    0.04508    0.05479 =
         0.03950    0.00284    0.01116   -0.00256
AFIX  43
H10   2    0.527756    0.773918    0.356840    11.00000   -1.20000
AFIX   0
C19   1    0.795151    0.582362    0.540676    11.00000    0.03340    0.03875 =
         0.04449   -0.00883    0.01948   -0.00518
C1    1    0.688160    0.712962    0.682963    11.00000    0.03415    0.04247 =
         0.04048   -0.00271    0.02159    0.00069
C39   1    0.827763    0.944389    0.797561    11.00000    0.03212    0.04187 =
         0.03938   -0.00283    0.01363   -0.00121

C78   1    0.715477    0.379689    0.476398    11.00000    0.04054    0.04428 =
         0.05187   -0.01328    0.02701   -0.01166
C4    1    0.733460    0.748127    0.825593    11.00000    0.03877    0.03938 =
         0.04126   -0.00051    0.01976    0.00441
C105  1    0.767469    0.500582    0.157236    11.00000    0.03904    0.04473 =
         0.04357    0.00388    0.01147   -0.00913
C12   1    0.661061    0.686493    0.500900    11.00000    0.03715    0.03843 =
         0.03821   -0.00138    0.01548   -0.00361
C64   1    0.790546    0.343136    0.201361    11.00000    0.03549    0.03877 =
         0.03941    0.00294    0.01733   -0.00186
C85   1    0.724132    0.122121    0.355779    11.00000    0.04101    0.03891 =
         0.03435    0.00278    0.01562    0.00061
C98   1    0.564944   -0.006564    0.200458    11.00000    0.03188    0.04918 =
         0.04524    0.00883    0.01062    0.00137
C59   1    0.648225    0.562235    0.700532    11.00000    0.04505    0.04098 =
         0.04183    0.00038    0.02657   -0.00133
C73   1    0.668915    0.416718    0.408936    11.00000    0.03808    0.03882 =
         0.04544   -0.00746    0.01730   -0.00990
C62   1    0.753764    0.190457    0.206918    11.00000    0.03276    0.04162 =
         0.03894   -0.00134    0.01747   -0.00370
C63   1    0.757522    0.264003    0.167941    11.00000    0.03390    0.04240 =
         0.03476   -0.00108    0.01642   -0.00177
C45   1    0.772906    0.760068    0.900150    11.00000    0.05375    0.04008 =
         0.04504   -0.00029    0.02827    0.00676
C80   1    0.850066    0.001549    0.285780    11.00000    0.04118    0.04666 =
         0.03996    0.00016    0.01721   -0.00002
AFIX  43
H80   2    0.879152    0.038072    0.266318    11.00000   -1.20000
AFIX   0
C77   1    0.696577    0.392428    0.533004    11.00000    0.04566    0.05445 =
         0.04707   -0.01169    0.02436   -0.01596
AFIX  43
H77   2    0.729625    0.367757    0.577993    11.00000   -1.20000
AFIX   0

C52   1    0.651600    0.607484    0.884129    11.00000    0.04432    0.04397 =
         0.03670    0.00462    0.02023    0.00003
C112  1    0.936123    0.404525    0.078528    11.00000    0.04038    0.06257 =
         0.03905    0.00587    0.01697   -0.01019
C96   1    0.704187   -0.016264    0.111896    11.00000    0.04822    0.04119 =
         0.04289   -0.00620    0.01905    0.00132
C68   1    0.981681    0.165550    0.530647    11.00000    0.04093    0.04539 =
         0.05899    0.01170    0.01617    0.00062
AFIX  43
H68   2    1.028896    0.127583    0.542915    11.00000   -1.20000
AFIX   0

C9    1    0.523308    0.794154    0.451731    11.00000    0.03921    0.04670 =
         0.05535    0.00213    0.01395    0.00110
AFIX  43
H9    2    0.474741    0.830639    0.433584    11.00000   -1.20000
AFIX   0
C14   1    0.837805    0.554225    0.610722    11.00000    0.03696    0.04065 =
         0.04067   -0.00842    0.01928   -0.00372

C103  1    0.587958   -0.062258    0.156771    11.00000    0.04011    0.04541 =
         0.04914    0.00799    0.01032   -0.00352
C46   1    0.738496    0.517455    0.858946    11.00000    0.04200    0.03685 =
         0.04483   -0.00152    0.01463    0.00000
C29   1    0.930602    0.868747    0.512839    11.00000    0.03958    0.04663 =
         0.05312    0.01061    0.02344    0.00390
AFIX  43
H29   2    0.965839    0.847575    0.491614    11.00000   -1.20000
AFIX   0
C31   1    0.857657    0.991867    0.535880    11.00000    0.03752    0.04531 =
         0.05058    0.00591    0.02019    0.00122
AFIX  43
H31   2    0.842763    1.052176    0.531620    11.00000   -1.20000
AFIX   0
C11   1    0.624287    0.705190    0.429440    11.00000    0.04669    0.04487 =
         0.04326   -0.00380    0.02037   -0.00706
AFIX  43
H11   2    0.645965    0.681567    0.398141    11.00000   -1.20000
AFIX   0

C91   1    0.748746    0.063126    0.129085    11.00000    0.04206    0.04351 =
         0.03614    0.00011    0.01776    0.00361
C110  1    0.796559    0.549761    0.115659    11.00000    0.03780    0.04949 =
         0.04402    0.00874    0.00967   -0.00425
C24   1    0.717482    1.091100    0.617258    11.00000    0.04507    0.04678 =
         0.05600    0.00843    0.02238    0.00059
AFIX  43
H24   2    0.745595    1.124115    0.594820    11.00000   -1.20000
AFIX   0
C34   1    0.667902    0.941751    0.864634    11.00000    0.05488    0.05282 =
         0.05651   -0.00489    0.03303   -0.00013
AFIX  43
H34   2    0.639915    0.886914    0.858645    11.00000   -1.20000
AFIX   0
C47   1    0.794635    0.480131    0.836695    11.00000    0.04798    0.04487 =
         0.05423   -0.00535    0.02134   -0.00189
AFIX  43
H47   2    0.811528    0.509743    0.804567    11.00000   -1.20000
AFIX   0
C8    1    0.560776    0.776754    0.522849    11.00000    0.04109    0.04211 =
         0.04621   -0.00353    0.02268   -0.00215
AFIX  43
H8    2    0.539673    0.801632    0.554110    11.00000   -1.20000
AFIX   0
C33   1    0.732964    0.954695    0.844277    11.00000    0.04641    0.04079 =
         0.04344   -0.00738    0.02026    0.00443
C49   1    0.801588    0.355694    0.909622    11.00000    0.05991    0.03900 =
         0.06376   -0.00370    0.01018    0.00625
AFIX  43
H49   2    0.824586    0.299593    0.926892    11.00000   -1.20000
AFIX   0
C16   1    0.933723    0.477356    0.576824    11.00000    0.03695    0.04967 =
         0.06274   -0.01376    0.01934   -0.00511
AFIX  43
H16   2    0.981748    0.440738    0.588366    11.00000   -1.20000
AFIX   0

C102  1    0.552739   -0.145232    0.135758    11.00000    0.05392    0.04234 =
         0.06057    0.00288    0.01145   -0.00541
AFIX  43
H102  2    0.567816   -0.181951    0.106001    11.00000   -1.20000
AFIX   0
C101  1    0.494070   -0.170429    0.161386    11.00000    0.04914    0.05420 =
         0.07586    0.00757    0.01100   -0.01395
AFIX  43
H101  2    0.467957   -0.226262    0.148618    11.00000   -1.20000
AFIX   0

C15   1    0.908112    0.500473    0.629703    11.00000    0.03271    0.05089 =
         0.05121   -0.00848    0.01464   -0.00475
AFIX  43
H15   2    0.937604    0.480242    0.676804    11.00000   -1.20000
AFIX   0

C106  1    0.715202    0.535816    0.185949    11.00000    0.04165    0.04856 =
         0.06123    0.00702    0.02257    0.00230
AFIX  43
H106  2    0.693721    0.501458    0.212824    11.00000   -1.20000
AFIX   0

C18   1    0.819914    0.559197    0.487372    11.00000    0.04397    0.04704 =
         0.04260   -0.01214    0.02196   -0.00814
AFIX  43
H18   2    0.789932    0.578432    0.440043    11.00000   -1.20000
AFIX   0

C76   1    0.625383    0.444167    0.520657    11.00000    0.04496    0.05224 =
         0.06913   -0.02366    0.03485   -0.01744
AFIX  43
H76   2    0.608560    0.453986    0.557982    11.00000   -1.20000
AFIX   0
C99   1    0.507673   -0.034488    0.225491    11.00000    0.04002    0.06004 =
         0.05474    0.01836    0.01523   -0.00233
AFIX  43
H99   2    0.492744    0.001345    0.255825    11.00000   -1.20000
AFIX   0
C69   1    0.956917    0.192920    0.582858    11.00000    0.05370    0.05669 =
         0.03955    0.01001    0.01363   -0.00720
AFIX  43
H69   2    0.987635    0.173353    0.629996    11.00000   -1.20000
AFIX   0
C86   1    0.641004    0.130875    0.404128    11.00000    0.04390    0.03802 =
         0.04678   -0.00022    0.02057   -0.00151
C02W  1    0.660417    0.040430    0.405019    11.00000    0.03769    0.04845 =
         0.04061    0.00529    0.01708   -0.00171

C51   1    0.714244    0.472956    0.907340    11.00000    0.04404    0.04540 =
         0.03745   -0.00054    0.00826   -0.00704
C40   1    0.920121    1.005827    0.774470    11.00000    0.03210    0.05609 =
         0.04494    0.00080    0.00712   -0.00457
C90   1    0.628825   -0.022163    0.434780    11.00000    0.04297    0.04467 =
         0.05204    0.00720    0.02160   -0.00149
AFIX  43
H90   2    0.643310   -0.082327    0.435669    11.00000   -1.20000
AFIX   0

C21   1    0.632735    0.992163    0.683076    11.00000    0.03457    0.04387 =
         0.04374   -0.00203    0.01840    0.00132
AFIX  43
H21   2    0.603354    0.958954    0.704303    11.00000   -1.20000
AFIX   0

C87   1    0.586770    0.158454    0.433797    11.00000    0.04233    0.04693 =
         0.04825    0.00757    0.02371   -0.00071
AFIX  43
H87   2    0.572765    0.218607    0.434000    11.00000   -1.20000
AFIX   0

C53   1    0.572798    0.623976    0.936851    11.00000    0.04547    0.06624 =
         0.03419   -0.00083    0.01909   -0.00446
C30   1    0.909396    0.958274    0.507211    11.00000    0.04141    0.04951 =
         0.05422    0.00805    0.02591   -0.00131
AFIX  43
H30   2    0.931463    0.996372    0.482956    11.00000   -1.20000
AFIX   0
C38   1    0.773333    1.035715    0.853206    11.00000    0.04720    0.04225 =
         0.04980   -0.00766    0.01909    0.00165
C20   1    0.687801    0.952299    0.659684    11.00000    0.03525    0.03990 =
         0.03897   -0.00116    0.01669    0.00086
C17   1    0.890782    0.506507    0.507491    11.00000    0.04044    0.05246 =
         0.05694   -0.01829    0.02692   -0.01082
AFIX  43
H17   2    0.910685    0.489768    0.473180    11.00000   -1.20000
AFIX   0
C58   1    0.607268    0.541279    0.956057    11.00000    0.04509    0.06305 =
         0.03799    0.00285    0.01606   -0.00669

C89   1    0.574572    0.007302    0.463487    11.00000    0.04317    0.04807 =
         0.05522    0.00889    0.02418   -0.00349
AFIX  43
H89   2    0.550714   -0.033911    0.484162    11.00000   -1.20000
AFIX   0
C88   1    0.554113    0.095591    0.462840    11.00000    0.03880    0.05418 =
         0.05620    0.00568    0.02716   -0.00054
AFIX  43
H88   2    0.516579    0.112959    0.482995    11.00000   -1.20000
AFIX   0
C92   1    0.814916    0.079890    0.109941    11.00000    0.05537    0.05773 =
         0.05195   -0.00621    0.03137   -0.00252
AFIX  43
H92   2    0.846271    0.132922    0.122543    11.00000   -1.20000
AFIX   0

C03B  1    0.892891    1.070033    0.808273    11.00000    0.04196    0.05168 =
         0.04915   -0.00199    0.01439   -0.00954
C95   1    0.722085   -0.079683    0.072999    11.00000    0.07401    0.04326 =
         0.05226   -0.00756    0.02664    0.00192
AFIX  43
H95   2    0.690938   -0.132812    0.059953    11.00000   -1.20000
AFIX   0

C50   1    0.744806    0.392142    0.932656    11.00000    0.05713    0.05003 =
         0.04167    0.00448    0.00978   -0.00717
AFIX  43
H50   2    0.727964    0.362129    0.964645    11.00000   -1.20000
AFIX   0
C57   1    0.588347    0.484822    1.000020    11.00000    0.05839    0.06744 =
         0.04704    0.01462    0.02318   -0.00547
AFIX  43
H57   2    0.613373    0.428490    1.012685    11.00000   -1.20000
AFIX   0

C100  1    0.472396   -0.116782    0.204962    11.00000    0.03822    0.08031 =
         0.07066    0.02205    0.01581   -0.00937
AFIX  43
H100  2    0.432090   -0.137099    0.221251    11.00000   -1.20000
AFIX   0

C35   1    0.645316    1.014365    0.894778    11.00000    0.07413    0.06121 =
         0.07057   -0.00726    0.04538    0.00673
AFIX  43
H35   2    0.601067    1.008257    0.909834    11.00000   -1.20000
AFIX   0

C117  1    0.902918    0.489001    0.064685    11.00000    0.04587    0.05736 =
         0.03881    0.00629    0.01847   -0.01076
C48   1    0.826137    0.397689    0.862503    11.00000    0.05349    0.04956 =
         0.06664   -0.00392    0.02101    0.00609
AFIX  43
H48   2    0.864837    0.369983    0.847650    11.00000   -1.20000
AFIX   0

C83   1    0.769330   -0.108216    0.347328    11.00000    0.04663    0.03670 =
         0.05539    0.00109    0.01742   -0.00057
AFIX  43
H83   2    0.743028   -0.144518    0.369369    11.00000   -1.20000
AFIX   0
C74   1    0.599108    0.469292    0.398842    11.00000    0.03958    0.04620 =
         0.05777   -0.01430    0.01892   -0.00319
AFIX  43
H74   2    0.566812    0.495713    0.354408    11.00000   -1.20000
AFIX   0
C113  1    0.996722    0.377193    0.056625    11.00000    0.04552    0.07519 =
         0.04845    0.00288    0.02226   -0.00281
AFIX  43
H113  2    1.019181    0.319484    0.065855    11.00000   -1.20000
AFIX   0
C75   1    0.578783    0.481489    0.454838    11.00000    0.04110    0.05559 =
         0.07304   -0.02396    0.02884   -0.01280
AFIX  43
H75   2    0.531208    0.516651    0.448660    11.00000   -1.20000
AFIX   0
C70   1    0.888736    0.247847    0.567661    11.00000    0.05198    0.04985 =
         0.03949    0.00158    0.02217   -0.00097
AFIX  43
H70   2    0.871639    0.266280    0.603287    11.00000   -1.20000
AFIX   0

C23   1    0.663805    1.131296    0.643337    11.00000    0.05033    0.04520 =
         0.06845    0.00111    0.02466    0.00797
AFIX  43
H23   2    0.656164    1.193043    0.639540    11.00000   -1.20000
AFIX   0
C22   1    0.621847    1.082063    0.674534    11.00000    0.04205    0.04820 =
         0.05830   -0.00220    0.02217    0.00319
AFIX  43
H22   2    0.584588    1.110670    0.690518    11.00000   -1.20000
AFIX   0
C41   1    0.983384    1.027004    0.750715    11.00000    0.03590    0.08463 =
         0.04225    0.00759    0.00984   -0.00870
AFIX  43
H41   2    1.002154    0.985341    0.726503    11.00000   -1.20000
AFIX   0
C54   1    0.514472    0.655537    0.961730    11.00000    0.05002    0.07985 =
         0.04982   -0.00289    0.02790    0.00169
AFIX  43
H54   2    0.489574    0.711929    0.949093    11.00000   -1.20000
AFIX   0

C81   1    0.857627   -0.089904    0.286277    11.00000    0.05158    0.05161 =
         0.05235   -0.00186    0.02229   -0.00112
AFIX  43
H81   2    0.891270   -0.115689    0.265293    11.00000   -1.20000
AFIX   0
C82   1    0.817757   -0.143945    0.316294    11.00000    0.05360    0.04277 =
         0.06945    0.00722    0.03023    0.00766
AFIX  43
H82   2    0.823925   -0.205749    0.315405    11.00000   -1.20000
AFIX   0

C42   1    1.016380    1.110537    0.764276    11.00000    0.04658    0.09853 =
         0.05531    0.01869    0.00850   -0.02310
AFIX  43
H42   2    1.059659    1.126254    0.749940    11.00000   -1.20000
AFIX   0
C43   1    0.987927    1.172557    0.798466    11.00000    0.06484    0.07433 =
         0.06659    0.00763    0.01028   -0.02738
AFIX  43
H43   2    1.011784    1.229687    0.806303    11.00000   -1.20000
AFIX   0

C114  1    1.023743    0.437965    0.020259    11.00000    0.04326    0.09143 =
         0.06273    0.01387    0.02754   -0.00762
AFIX  43
H114  2    1.065878    0.421649    0.004750    11.00000   -1.20000
AFIX   0
C93   1    0.832542    0.015298    0.071647    11.00000    0.06056    0.07515 =
         0.06382   -0.01302    0.03944    0.00262
AFIX  43
H93   2    0.876931    0.024785    0.057227    11.00000   -1.20000
AFIX   0
C116  1    0.928937    0.551454    0.028057    11.00000    0.04906    0.06318 =
         0.04906    0.01283    0.01767   -0.01041
AFIX  43
H116  2    0.906534    0.609189    0.018892    11.00000   -1.20000
AFIX   0
C109  1    0.776472    0.636977    0.101076    11.00000    0.04920    0.06140 =
         0.07017    0.02682    0.01829    0.00944
AFIX  43
H109  2    0.795796    0.670156    0.072115    11.00000   -1.20000
AFIX   0
C107  1    0.696132    0.624655    0.172972    11.00000    0.05444    0.07140 =
         0.08256    0.01896    0.02975    0.01926
AFIX  43
H107  2    0.662162    0.652371    0.192782    11.00000   -1.20000
AFIX   0
C115  1    0.989738    0.522252    0.006396    11.00000    0.05676    0.08813 =
         0.05391    0.01743    0.02922   -0.01105
AFIX  43
H115  2    1.009139    0.561461   -0.019066    11.00000   -1.20000
AFIX   0

C44   1    0.925380    1.152882    0.821439    11.00000    0.06389    0.05685 =
         0.06938    0.00195    0.02155   -0.01620
AFIX  43
H44   2    0.906288    1.195005    0.845084    11.00000   -1.20000
AFIX   0
C56   1    0.530572    0.516537    1.023938    11.00000    0.05940    0.09684 =
         0.04706    0.01403    0.02672   -0.00523
AFIX  43
H56   2    0.514602    0.480513    1.053542    11.00000   -1.20000
AFIX   0
C37   1    0.750402    1.106744    0.881822    11.00000    0.06940    0.04814 =
         0.07139   -0.01576    0.03097    0.00086
AFIX  43
H37   2    0.777633    1.161888    0.886818    11.00000   -1.20000
AFIX   0
C55   1    0.494978    0.600007    1.005853    11.00000    0.05449    0.10841 =
         0.04731    0.00256    0.03067   -0.00396
AFIX  43
H55   2    0.456316    0.619427    1.024228    11.00000   -1.20000
AFIX   0
C36   1    0.685603    1.094105    0.903069    11.00000    0.08380    0.06269 =
         0.07163   -0.02085    0.04210    0.00806
AFIX  43
H36   2    0.668588    1.141447    0.923801    11.00000   -1.20000
AFIX   0

C108  1    0.725933    0.673736    0.131459    11.00000    0.06778    0.05919 =
         0.08789    0.02895    0.03131    0.01607
AFIX  43
H108  2    0.711385    0.734030    0.123626    11.00000   -1.20000
AFIX   0
C94   1    0.788634   -0.061842    0.053628    11.00000    0.08834    0.06844 =
         0.06839   -0.01510    0.05132    0.00879
AFIX  43
H94   2    0.803522   -0.104286    0.027416    11.00000   -1.20000
AFIX   0
HKLF 4


REM  lar9_a.res in P2(1)
REM wR2 = 0.1190, GooF = S = 1.042, Restrained GooF = 1.042 for all data
REM R1 = 0.0462 for 15688 Fo > 4sig(Fo) and 0.0529 for all 17837 data
REM 1334 parameters refined using 1 restraints

END

WGHT      0.0569      1.0162

REM Highest difference peak  0.352,  deepest hole -0.192,  1-sigma level  0.042
Q1    1   0.9807  0.1989  0.2734  11.00000  0.05    0.35
Q2    1   0.9579  0.6517 -0.1629  11.00000  0.05    0.31
Q3    1   0.5160  0.8017  0.7253  11.00000  0.05    0.29
Q4    1   0.5565  0.3624  1.1769  11.00000  0.05    0.22
Q5    1   0.8787  0.1272  0.2600  11.00000  0.05    0.19
Q6    1   0.8621 -0.2216  0.2789  11.00000  0.05    0.19
;
_shelx_res_checksum                75489
_shelx_hkl_file
;
   0   0  -1  410.17   17.91
   0   0  -1  389.81   17.91
   0   0  -2   40.96    1.34
   0   0  -2    7.03    0.84
   0   0  -3 4597.56  207.15
   0   0  -3 4665.81  207.03
   0   0  -4 2654.72  117.91
   0   0  -4 2631.09  117.74
   0   0  -5   22.79    2.52
   0   0  -5   24.53    1.77
   0   0  -6  762.89   34.83
   0   0  -6  770.48   34.50
   0   0  -7   26.47    2.67
   0   0  -7   21.99    1.89
   0   0  -8  129.48    6.37
   0   0  -8  135.63    7.07
   0   0  -9  111.32    6.54
   0   0  -9  118.90    5.84
   0   0 -10   54.64    4.24
   0   0 -10   46.86    3.06
   0   0 -11  170.97    8.32
   0   0 -11  183.34    9.35
   0   0 -12   25.30    3.86
   0   0 -13   47.17    3.10
   0   0 -13   53.26    4.68
   0   0 -14   88.28    4.77
   0   0 -14   81.69    6.32
   0   0 -15    2.01    3.48
   0   0 -15    2.71    2.31
   0   0 -16   33.72    3.10
   0   0 -16   40.81    4.84
   0   0 -17    6.03    4.06
   0   0 -17    7.16    2.56
   0   0 -18  100.67    5.51
   0   0 -19   19.45    2.74
   0   0 -20   28.82    2.76
   0   0 -21   13.96    2.32
   0   0 -22    4.86    1.84
   0   0 -23   -0.09    1.45
   0  -1   0    4.56    0.46
   0  -1  -2  607.88   27.26
   0  -1  -3  150.94    7.11
   0   1  -3  150.39    6.77
   0  -1  -4  346.24   15.55
   0  -1  -4  348.66   15.41
   0   1  -4  334.38   15.23
   0  -1  -5  293.19   13.53
   0  -1  -5  289.46   13.30
   0   1  -5  290.48   13.11
   0  -1  -6  374.12   17.72
   0   1  -6  390.28   17.29
   0  -1  -6  376.17   17.48
   0  -1  -7  177.37    8.71
   0  -1  -7  176.46    8.37
   0   1  -7  174.61    8.08
   0  -1  -8   79.78    4.29
   0  -1  -8   78.06    4.90
   0   1  -8   74.49    3.79
   0  -1  -9  132.67    7.34
   0  -1  -9  137.69    6.70
   0   1  -9  130.75    6.27
   0  -1 -10  548.25   23.09
   0  -1 -10  542.55   22.47
   0  -1 -11  273.86   13.40
   0  -1 -11  263.83   12.63
   0  -1 -12   51.08    3.44
   0  -1 -12   60.49    4.56
   0  -1 -13  248.74   11.78
   0  -1 -13  269.95   13.18
   0  -1 -14    9.98    3.56
   0  -1 -14    5.74    2.07
   0   1 -14    8.11    1.83
   0  -1 -15   51.91    3.58
   0  -1 -15   58.59    5.35
   0  -1 -16    8.79    2.47
   0  -1 -16    6.05    3.79
   0  -1 -17  165.78    7.91
   0  -1 -17  140.37    9.49
   0  -1 -18   14.62    2.69
   0  -1 -19   41.49    3.26
   0  -1 -20   17.52    2.57
   0  -1 -21   15.82    2.26
   0  -1 -22   14.98    2.04
   0  -1 -23   -0.13    1.45
   0  -2  -1 1589.70   73.90
   0  -2  -1 1663.41   73.99
   0   2  -1 1690.76   73.90
   0  -2   1 1690.68   73.91
   0   2  -2  126.21    6.23
   0  -2  -2  133.56    6.24
   0  -2   2  138.53    6.04
   0  -2  -2  123.84    6.29
   0   2  -3    7.96    1.59
   0  -2  -3    6.73    1.57
   0  -2  -4 1078.03   49.00
   0   2  -4 1106.21   49.02
   0   2  -5  138.05    6.61
   0  -2  -5  133.30    6.65
   0  -2  -5  127.33    6.39
   0  -2  -6  911.72   41.55
   0  -2  -6  907.36   41.38
   0   2  -6  942.43   41.53
   0  -2  -7  225.55   10.70
   0  -2  -7  214.63   10.41
   0   2  -7  222.79   10.66
   0  -2  -8   75.18    4.46
   0   2  -8   79.64    4.96
   0  -2  -9  154.29    7.95
   0  -2  -9  164.00    8.37
   0   2  -9  161.57    8.32
   0   2 -10   10.17    2.96
   0  -2 -10   10.94    3.13
   0  -2 -10   12.58    2.32
   0  -2 -11  173.31    9.18
   0  -2 -11  167.89    8.51
   0   2 -11  169.71    9.16
   0   2 -12   99.83    6.39
   0  -2 -12  102.99    6.32
   0  -2 -12   97.39    5.60
   0  -2 -13  105.44    5.41
   0   2 -13  109.43    5.43
   0  -2 -13   97.70    5.83
   0  -2 -13  113.90    6.81
   0   2 -13  114.19    6.84
   0   2 -14  157.29    7.67
   0  -2 -14  158.13    7.68
   0   2 -14  155.94    7.44
   0   2 -14  162.68    9.24
   0  -2 -14  151.34    9.16
   0   2 -15   44.09    2.90
   0   2 -15   47.16    3.20
   0   2 -15   43.25    4.74
   0  -2 -15   43.67    4.96
   0  -2 -15   45.74    3.32
   0   2 -16   16.91    2.48
   0  -2 -16   12.14    4.09
   0   2 -16    9.66    3.80
   0  -2 -16   18.23    2.64
   0   2 -17   20.09    4.38
   0  -2 -17   28.15    4.71
   0   2 -17   29.83    2.95
   0  -2 -17   28.76    2.95
   0   2 -18   37.40    3.19
   0  -2 -18   38.97    3.23
   0   2 -19    4.75    2.38
   0  -2 -19    5.65    2.48
   0  -2 -20   12.50    2.39
   0   2 -20   11.74    2.36
   0   2 -21    8.41    2.14
   0  -2 -21    6.73    2.06
   0  -2 -22    8.11    1.81
   0   2 -22    9.77    1.85
   0  -2 -23    0.15    1.25
   0   2 -23    1.16    1.37
   0  -3   0    0.75    1.32
   0   3  -1   12.98    0.92
   0  -3   1   16.03    1.34
   0  -3  -1   13.95    0.96
   0  -3  -1   14.63    1.70
   0   3  -2  754.91   33.82
   0  -3  -2  745.59   33.83
   0  -3   2  765.62   33.78
   0  -3  -2  747.28   33.97
   0  -3   3  686.96   30.26
   0  -3  -3  647.94   30.55
   0  -3  -3  660.82   30.47
   0   3  -3  676.82   30.46
   0  -3  -4  597.15   27.54
   0   3  -4  621.21   27.53
   0   3  -5  801.99   35.93
   0  -3  -5  789.23   35.94
   0   3  -6   19.12    2.49
   0  -3  -6   19.26    2.45
   0  -3  -6   16.89    2.28
   0  -3  -7   52.09    3.78
   0  -3  -7   53.57    3.53
   0   3  -7   53.24    3.72
   0  -3  -8   59.08    3.95
   0   3  -8   60.58    4.29
   0  -3  -8   59.51    4.28
   0   3  -9  105.49    6.29
   0  -3  -9  109.46    6.16
   0  -3  -9  107.76    5.91
   0  -3 -10   33.15    3.68
   0   3 -10   31.40    3.41
   0  -3 -10   34.12    3.11
   0  -3 -11   81.49    5.03
   0   3 -11   81.04    5.63
   0  -3 -11   90.07    5.56
   0   3 -12   70.03    5.13
   0  -3 -12   64.53    4.44
   0  -3 -12   66.66    4.93
   0   3 -13   36.07    2.83
   0  -3 -13   41.29    2.82
   0  -3 -13   36.42    4.28
   0   3 -13   37.57    4.42
   0  -3 -13   38.33    3.48
   0   3 -14   93.57    4.92
   0  -3 -14   91.33    4.93
   0  -3 -14   95.13    4.71
   0   3 -14   87.73    4.59
   0  -3 -14   94.00    6.52
   0   3 -14   93.01    6.45
   0  -3 -14   81.77    5.46
   0   3 -15   11.55    3.79
   0  -3 -15   17.25    2.46
   0   3 -15   13.07    2.45
   0  -3 -15   18.25    3.89
   0   3 -15   13.22    1.95
   0  -3 -15   15.04    1.99
   0  -3 -16   45.27    4.99
   0   3 -16   49.43    3.45
   0  -3 -16   48.03    3.48
   0   3 -16   51.05    5.16
   0   3 -16   47.91    3.00
   0  -3 -16   49.00    3.03
   0   3 -17   29.33    4.71
   0  -3 -17   23.50    4.60
   0  -3 -17   33.19    3.05
   0   3 -17   33.91    3.07
   0  -3 -18   42.22    3.26
   0   3 -18   39.78    3.18
   0  -3 -19    6.28    2.37
   0   3 -19    8.05    2.38
   0   3  20   36.34    2.22
   0   3 -20   33.32    2.86
   0  -3 -20   36.14    2.91
   0   3 -21   12.05    2.04
   0  -3 -21    7.14    2.01
   0  -3 -22    4.56    1.68
   0   3 -22    8.47    1.69
   0  -3 -23    1.87    1.12
   0   3 -23    5.07    1.14
   0  -4   0  142.48    6.79
   0  -4   1  141.82    6.67
   0  -4  -1  141.45    6.80
   0  -4   2  285.17   12.17
   0  -4  -2  271.66   12.38
   0  -4  -2  250.20   12.09
   0   4  -2  270.49   12.09
   0  -4  -3  355.17   16.26
   0  -4  -3  335.49   16.06
   0   4  -3  351.49   16.03
   0  -4   3  364.24   15.92
   0  -4  -4  478.17   21.98
   0   4  -4  489.81   21.84
   0  -4  -4  475.21   21.85
   0  -4  -5   85.65    4.64
   0   4  -5   86.45    4.63
   0  -4  -6  156.43    7.91
   0   4  -6  163.51    7.90
   0  -4  -7   89.10    5.33
   0   4  -7  101.36    5.27
   0  -4  -7   87.08    5.30
   0  -4  -8   41.11    3.68
   0  -4  -8   43.22    3.58
   0   4  -8   43.62    3.55
   0  -4  -9   35.87    3.38
   0   4  -9   33.72    3.25
   0  -4  -9   34.07    3.23
   0  -4 -10   42.48    3.62
   0  -4 -10   47.59    3.83
   0   4 -10   48.01    3.89
   0   4 -11   50.89    4.05
   0  -4 -11   44.12    3.80
   0  -4 -11   51.18    4.20
   0  -4 -12   52.56    4.55
   0  -4 -12   54.10    4.17
   0   4 -12   56.98    4.73
   0   4 -13   51.93    3.17
   0   4 -13   46.28    4.64
   0  -4 -13   46.05    3.14
   0  -4 -13   50.60    4.63
   0  -4 -13   45.58    4.09
   0   4 -14  122.44    6.22
   0  -4 -14  126.32    6.13
   0  -4 -14  118.65    6.09
   0   4 -14  124.93    5.92
   0  -4 -14  121.47    7.48
   0  -4 -14  105.04    6.92
   0   4 -14  131.14    7.82
   0   4 -15   73.35    5.81
   0  -4 -15   68.48    4.25
   0   4 -15   74.50    4.20
   0  -4 -15   59.08    5.73
   0  -4 -15   75.29    4.04
   0   4 -16   10.75    3.87
   0  -4 -16    4.08    2.39
   0  -4 -16    1.39    3.78
   0   4 -16    1.36    2.37
   0  -4 -16    4.12    1.90
   0  -4 -17  129.38    6.54
   0   4 -17  134.71    6.52
   0  -4 -17  121.44    6.24
   0   4 -18    1.95    2.34
   0  -4 -18   -0.72    2.41
   0  -4 -19   16.29    2.44
   0   4 -19   17.00    2.43
   0   4  20    7.60    1.37
   0   4 -20    7.22    2.05
   0  -4 -20    6.39    2.10
   0  -4 -21   15.04    2.02
   0   4 -21   15.74    2.01
   0   4 -22   12.97    1.67
   0  -4 -22   11.68    1.65
   0  -5   0    1.06    1.60
   0  -5   1    5.54    1.51
   0  -5  -1    5.90    1.84
   0  -5   2   53.37    2.55
   0  -5  -2   56.98    2.94
   0  -5  -3   59.70    3.34
   0  -5   3   69.73    3.35
   0   5  -3   67.42    3.34
   0  -5  -3   67.23    3.95
   0  -5  -4  300.30   13.70
   0  -5   4  289.90   13.11
   0   5  -4  297.68   13.35
   0  -5  -4  281.51   13.37
   0  -5  -5   31.76    2.51
   0  -5  -5   31.66    2.93
   0   5  -5   34.45    2.51
   0  -5  -6   10.28    2.35
   0   5  -6   10.26    2.13
   0  -5  -7   94.49    5.52
   0   5  -7  101.03    5.47
   0   5  -8   52.82    3.70
   0  -5  -8   49.44    3.79
   0  -5  -8   45.55    3.85
   0  -5  -9    9.61    2.60
   0   5  -9   11.29    2.63
   0  -5  -9   12.19    2.87
   0  -5 -10   80.98    5.18
   0   5 -10   76.86    5.11
   0  -5 -10   78.69    5.03
   0   5 -11   18.27    3.16
   0  -5 -11   22.45    3.18
   0  -5 -11   17.63    3.01
   0  -5 -12   93.31    6.09
   0   5 -12  104.99    6.14
   0  -5 -12   86.03    5.81
   0  -5 -13   12.56    3.24
   0  -5 -13    7.79    2.00
   0   5 -13   12.49    2.08
   0  -5 -13    4.09    3.18
   0   5 -13   17.63    3.38
   0  -5 -13    9.39    1.76
   0  -5 -14   52.63    4.97
   0  -5 -14   58.94    3.59
   0   5 -14   63.08    3.63
   0   5 -14   58.49    5.19
   0  -5 -14   53.62    4.64
   0  -5 -15   -2.29    2.96
   0   5 -15   -0.32    3.20
   0  -5 -15    1.80    2.22
   0  -5 -15    7.78    3.64
   0   5 -15    3.05    2.13
   0  -5 -15    1.38    1.96
   0   5 -16   18.36    2.48
   0   5 -16   10.15    3.81
   0  -5 -16    8.30    3.70
   0  -5 -16   17.74    2.45
   0  -5 -16   20.07    2.19
   0  -5 -17   41.96    3.17
   0   5 -17   41.00    3.05
   0  -5 -17   39.16    2.80
   0   5 -18   23.04    2.54
   0  -5 -18   26.99    2.59
   0  -5 -18   20.54    2.06
   0   5  19   46.74    2.69
   0  -5 -19   41.50    3.13
   0   5 -19   46.10    3.09
   0   5  20   18.63    1.63
   0  -5 -20   19.96    2.17
   0   5 -20   20.67    2.19
   0   5  21   10.34    1.12
   0  -5 -21    5.01    1.18
   0   5 -21    8.99    1.64
   0  -5 -21    7.45    1.70
   0  -5 -22    6.11    1.22
   0   5 -22    3.56    1.21
   0  -6   0  969.56   43.69
   0  -6  -1  278.40   13.38
   0  -6   1  292.84   13.29
   0  -6  -2  119.07    6.12
   0  -6   2  113.87    5.71
   0   6   3   11.76    1.15
   0  -6  -3   12.29    2.49
   0  -6   3   14.82    1.62
   0  -6  -4   59.44    3.91
   0   6  -4   53.18    2.92
   0  -6  -5   20.42    2.23
   0   6  -5   22.72    2.08
   0  -6  -5   24.92    3.16
   0  -6  -6    4.63    2.05
   0   6  -6    2.70    1.76
   0  -6  -6    4.26    2.58
   0   6  -7   43.09    3.07
   0  -6  -7   42.76    3.21
   0   6  -8   30.95    2.84
   0  -6  -8   27.58    2.91
   0  -6  -8   30.09    3.22
   0  -6  -9   44.21    3.78
   0   6  -9   39.79    3.33
   0  -6  -9   38.00    3.46
   0  -6 -10    5.81    2.49
   0   6 -10    7.33    2.49
   0  -6 -10    6.68    2.69
   0  -6 -11  117.27    6.75
   0   6 -11  111.51    6.45
   0  -6 -11  104.74    6.45
   0  -6 -12   26.68    3.64
   0   6 -12   31.53    3.39
   0   6 -12   25.56    2.20
   0  -6 -12   18.21    3.45
   0  -6 -12   24.69    2.21
   0  -6 -13   57.75    4.96
   0   6 -13   58.52    4.73
   0   6 -13   60.92    3.40
   0  -6 -13   46.83    4.60
   0  -6 -13   56.44    3.40
   0  -6 -14   10.97    3.23
   0  -6 -14   13.58    2.24
   0  -6 -14   11.05    3.62
   0   6 -14   16.27    2.16
   0   6 -14   21.62    3.59
   0  -6 -14   13.17    2.01
   0  -6 -15   21.92    3.64
   0   6 -15   30.38    2.55
   0   6 -15   26.44    3.94
   0  -6 -15   31.02    2.61
   0  -6 -15   32.74    2.65
   0  -6 -15   25.30    2.31
   0  -6 -16   47.12    3.32
   0   6 -16   49.30    3.26
   0  -6 -16   49.25    3.21
   0   6  17   37.47    2.58
   0   6 -17   38.06    2.85
   0  -6 -17   36.48    2.72
   0   6  18   63.96    3.31
   0  -6 -18   57.11    3.57
   0   6 -18   63.45    3.55
   0   6  19   38.71    2.40
   0   6 -19   41.41    2.70
   0  -6 -19   32.48    2.70
   0   6  20   21.36    1.58
   0   6 -20   17.10    1.88
   0  -6 -20   15.36    1.92
   0   6  21    4.10    0.94
   0  -6 -21    1.83    1.09
   0   6 -21    1.20    1.26
   0  -7   1  125.61    6.38
   0  -7  -1  124.59    6.61
   0  -7  -2 1185.60   53.25
   0  -7   2 1173.90   52.98
   0  -7  -3   60.49    4.25
   0  -7   3   62.79    3.51
   0  -7  -4  235.67   11.57
   0  -7  -5  116.50    6.13
   0   7   5   99.48    5.08
   0   7  -6    5.64    1.63
   0  -7  -6    5.69    2.83
   0  -7  -7  378.45   17.51
   0   7  -7  358.25   16.90
   0   7  -8  193.78    9.51
   0   7  -9   53.01    3.58
   0  -7  -9   46.48    4.23
   0  -7 -10  117.90    5.70
   0  -7 -10  110.37    5.51
   0   7  10  107.08    5.40
   0   7 -10  119.83    6.26
   0  -7 -10  104.68    6.74
   0  -7 -11   60.55    3.69
   0   7  11   67.22    3.47
   0   7 -11   68.25    4.56
   0  -7 -11   66.43    5.09
   0  -7 -12   63.88    5.09
   0   7 -12   54.36    4.41
   0  -7 -12   58.57    3.51
   0   7 -13   79.58    5.59
   0  -7 -13   87.58    6.10
   0  -7 -13   83.30    4.48
   0   7  14   18.11    1.92
   0  -7 -14   19.05    3.71
   0  -7 -14   15.06    2.18
   0   7 -14   19.61    2.12
   0   7  15    3.83    1.85
   0  -7 -15    3.19    3.07
   0   7 -15    4.75    1.94
   0  -7 -15    4.17    1.86
   0   7  16  130.37    6.07
   0   7 -16  126.43    6.10
   0  -7 -16  123.63    6.20
   0  -7 -16  112.54    6.01
   0   7  17   30.82    2.32
   0   7 -17   29.72    2.44
   0  -7 -17   29.64    2.47
   0   7  18   43.07    2.53
   0   7 -18   34.60    2.63
   0  -7 -18   37.91    2.56
   0   7  19    7.56    1.41
   0   7 -19    3.34    1.55
   0   7  20   12.58    1.34
   0   7  21    1.51    0.79
   0  -7 -21   -0.53    1.01
   0  -8   0  447.06   20.71
   0  -8   1  355.48   16.73
   0  -8  -1  364.23   16.92
   0  -8  -2  114.78    6.20
   0  -8   2  106.96    5.72
   0  -8  -3    5.13    2.74
   0  -8  -4  222.40   11.13
   0  -8  -5   71.82    4.98
   0  -8  -6  158.96    8.49
   0  -8  -7  115.74    6.74
   0  -8  -8   43.32    4.03
   0  -8  -9  333.26   15.09
   0  -8  -9  325.12   15.23
   0   8   9  322.08   15.00
   0   8   9  335.15   15.04
   0  -8 -10   67.21    4.11
   0  -8 -10   78.30    4.38
   0   8  10   78.43    3.89
   0   8  10   74.44    3.98
   0  -8 -10   72.45    5.40
   0  -8 -11   38.14    2.90
   0   8  11   43.74    2.75
   0  -8 -11   38.44    4.46
   0  -8 -12  120.99    6.06
   0   8  12  125.42    5.99
   0  -8 -13   15.18    2.18
   0   8  13   11.87    1.97
   0  -8 -14   25.89    2.37
   0   8  14   21.65    2.24
   0  -8 -14   21.48    3.93
   0   8  14   21.95    2.12
   0  -8 -15   42.75    2.98
   0   8  15   47.36    2.90
   0   8  15   43.23    2.74
   0   8  16   14.90    2.00
   0   8  16   22.22    1.77
   0  -8 -16   17.93    2.24
   0  -8 -16   14.76    1.99
   0  -8 -17   30.17    2.51
   0   8  17   35.86    2.41
   0  -8 -18   11.87    1.74
   0   8  18   15.15    1.68
   0   8  19    6.92    1.34
   0   8  20    3.92    1.05
   0  -8 -21    2.00    0.87
   0  -9   0   -2.79    2.33
   0  -9  -1  147.47    7.73
   0  -9   1  144.81    7.47
   0  -9  -2   32.84    3.28
   0  -9   2   28.21    2.65
   0  -9  -3  274.34   13.45
   0  -9  -4  162.87    8.74
   0  -9  -5    7.68    2.97
   0  -9  -6  124.68    7.32
   0  -9  -7  158.75    7.45
   0   9   7  150.45    7.32
   0  -9  -7  165.98    8.77
   0   9   8    5.09    1.59
   0   9   8    4.81    1.60
   0  -9  -8    4.18    3.14
   0  -9  -9    8.35    1.91
   0  -9  -9    6.78    2.31
   0   9   9    5.99    1.62
   0   9   9    9.38    1.78
   0  -9  -9    9.28    3.37
   0  -9 -10   55.61    3.49
   0  -9 -10   57.43    3.78
   0   9  10   58.32    3.36
   0  -9 -11   24.64    2.55
   0   9  11   28.59    2.32
   0  -9 -11   25.20    4.13
   0  -9 -12   48.22    3.26
   0   9  12   49.37    3.12
   0  -9 -12   47.96    5.03
   0  -9 -13   33.70    2.71
   0   9  13   27.63    2.40
   0  -9 -13   25.97    4.16
   0  -9 -14   57.41    3.68
   0   9  14   62.92    3.56
   0   9  14   63.45    3.51
   0  -9 -15   11.62    2.07
   0   9  15   13.59    1.88
   0   9  15   13.41    1.82
   0   9  16   44.08    2.67
   0   9  16   36.25    2.49
   0  -9 -16   36.25    2.68
   0  -9 -16   45.42    2.89
   0  -9 -17    1.87    1.72
   0   9  17   -0.13    1.50
   0  -9 -18   21.54    1.92
   0   9  18   26.88    1.89
   0   9  19    4.46    1.18
   0   9  20    3.60    0.90
   0 -10   0  205.11   10.30
   0 -10  -1  136.56    7.18
   0 -10   1  124.07    6.88
   0 -10  -2   59.09    4.47
   0 -10  -3  139.03    7.79
   0 -10  -4   35.83    2.76
   0  10   4   32.63    2.26
   0 -10  -4   34.29    3.78
   0 -10  -5  183.70    8.92
   0 -10  -5  199.88    8.82
   0  10   5  184.26    8.75
   0  10   5  180.27    8.72
   0 -10  -5  182.88   10.00
   0 -10  -6   74.99    5.37
   0 -10  -6   70.47    4.24
   0 -10  -6   72.40    4.00
   0 -10  -7   68.81    5.61
   0 -10  -7   84.79    4.24
   0 -10  -7   82.24    4.43
   0  10  -7   70.80    3.96
   0  10   8   44.09    2.95
   0 -10  -8   45.45    4.72
   0 -10  -8   46.41    3.16
   0  10  -8   47.86    2.79
   0  10   9   32.16    2.54
   0 -10  -9   32.23    4.21
   0  10  -9   34.03    2.35
   0 -10 -10   38.12    3.30
   0 -10 -10   36.89    3.05
   0  10  10   42.29    2.83
   0 -10 -11   83.61    4.68
   0  10  11   84.96    4.51
   0 -10 -12   47.98    3.30
   0  10  12   47.03    2.98
   0 -10 -13   84.01    4.69
   0  10  13   89.75    4.50
   0  10  13   81.65    4.52
   0 -10 -14   61.58    3.66
   0  10  14   60.07    3.44
   0  10  14   57.65    3.42
   0  10  15   47.84    2.89
   0 -10 -15   46.82    3.05
   0  10  15   44.36    2.84
   0 -10 -16    2.44    1.68
   0 -10 -16    2.98    1.87
   0  10  16    3.44    1.58
   0  10  16    2.02    1.45
   0 -10 -17    5.13    1.64
   0  10  17    4.98    1.25
   0 -10 -18    2.03    1.30
   0  10  18    2.68    1.24
   0  10  19    4.18    1.02
   0 -10 -20    3.26    0.94
   0 -11   0    4.01    2.53
   0 -11  -1   45.66    4.00
   0 -11  -1   50.63    2.98
   0 -11  -2  172.28    9.23
   0  11  -2  160.25    8.08
   0 -11  -2  185.12    8.17
   0 -11  -3   22.72    3.60
   0 -11  -3   25.12    2.28
   0  11  -3   21.25    2.06
   0  11   4  180.54    8.23
   0 -11  -4  168.92    9.57
   0 -11  -4  182.95    8.34
   0 -11  -4  175.60    8.49
   0  11  -4  161.23    8.14
   0  11   5   46.97    2.93
   0 -11  -5   48.06    4.53
   0 -11  -5   49.28    3.33
   0 -11  -5   46.72    3.11
   0  11  -5   43.67    2.84
   0  11   6    3.73    1.76
   0 -11  -6    8.32    3.56
   0  11  -6    7.65    1.71
   0 -11  -6    8.62    2.34
   0 -11  -6    8.18    2.13
   0 -11  -7   22.63    4.01
   0  11  -7   21.85    2.12
   0 -11  -7   26.59    2.57
   0 -11  -7   27.33    2.83
   0 -11  -8    5.65    3.49
   0 -11  -8    3.46    2.17
   0 -11  -8    5.23    2.46
   0  11  -8    2.95    1.67
   0  11   9   62.62    3.58
   0 -11  -9   52.60    5.39
   0  11  10  234.76   10.82
   0 -11 -10  213.45   12.52
   0 -11 -11   19.69    2.41
   0  11  11   16.50    2.13
   0 -11 -12  101.63    5.53
   0  11  12  106.88    5.33
   0  11  12  103.61    5.33
   0 -11 -13    7.72    2.15
   0  11  13    5.06    1.82
   0  11  13    5.30    1.80
   0  11  14   38.61    2.65
   0 -11 -14   40.04    2.83
   0  11  14   40.33    2.66
   0 -11 -15   11.89    1.92
   0  11  15   13.77    1.76
   0  11  15   10.86    1.70
   0  11  16   41.88    2.38
   0 -11 -16   36.99    2.55
   0 -11 -16   36.52    2.48
   0  11  16   32.19    2.25
   0 -11 -17    3.71    1.43
   0  11  17    3.95    1.30
   0  11  17    2.89    1.09
   0 -11 -18    2.92    1.08
   0  11  18    4.68    1.07
   0  12   0   74.18    3.86
   0  12   1   69.21    3.70
   0 -12  -2    9.06    3.23
   0  12  -2    8.96    1.89
   0 -12  -2    5.73    2.35
   0 -12  -2    7.76    1.95
   0 -12  -3   64.54    5.33
   0  12  -3   67.21    3.81
   0 -12  -3   70.46    3.95
   0 -12  -3   71.32    4.15
   0 -12  -4   11.01    3.52
   0 -12  -4   10.92    2.41
   0 -12  -4   12.78    2.16
   0  12  -4   11.49    1.98
   0  12   5    2.71    1.87
   0 -12  -5    3.99    3.34
   0 -12  -5    1.78    2.36
   0 -12  -5   -0.11    1.95
   0  12  -5    2.55    1.76
   0  12   6    1.69    1.87
   0 -12  -6    3.29    3.50
   0  12  -6   -0.32    1.76
   0 -12  -6    2.58    2.49
   0 -12  -6    4.90    2.02
   0 -12  -7   -1.13    3.68
   0  12  -7    2.88    1.74
   0 -12  -7    4.39    2.28
   0 -12  -7    2.74    2.58
   0 -12  -8   65.56    5.61
   0  12  -8   57.02    3.37
   0 -12  -8   62.09    4.13
   0 -12  -8   64.42    3.87
   0 -12  -9  137.53    6.64
   0 -12  -9  133.84    6.81
   0  12  10   13.98    1.98
   0  12  10   10.60    2.02
   0  12  11   23.24    2.22
   0  12  11   21.82    2.30
   0 -12 -12   11.31    2.27
   0  12  12   11.13    1.83
   0  12  12   12.84    1.95
   0 -12 -13    2.01    2.07
   0  12  13    4.78    1.65
   0  12  13    2.45    1.71
   0 -12 -14   -0.03    1.83
   0  12  14    2.08    1.52
   0  12  14   -0.54    1.56
   0 -12 -15   10.71    1.81
   0 -12 -15    9.42    1.85
   0  12  15    9.65    1.54
   0  12  15   11.82    1.58
   0 -12 -16    6.41    1.53
   0 -12 -16    5.00    1.45
   0  12  16    6.76    1.30
   0  12  16    5.09    1.21
   0 -12 -17    5.23    1.22
   0  12  17    5.71    0.93
   0 -12 -18    2.45    1.04
   0  13   0   -0.70    1.50
   0  13   1  125.22    5.94
   0  13  -1  118.12    6.05
   0 -13  -1  124.07    6.32
   0 -13  -1  119.59    6.11
   0  13   2   62.47    3.50
   0  13  -2   61.24    3.66
   0 -13  -2   65.86    4.11
   0 -13  -2   64.28    3.72
   0 -13  -3   26.95    3.87
   0  13   3   24.76    2.27
   0  13  -3   29.17    2.37
   0 -13  -3   25.73    2.89
   0 -13  -3   24.29    2.55
   0 -13  -4   10.67    3.64
   0  13   4   12.32    1.99
   0  13  -4   12.10    2.01
   0 -13  -4   14.67    2.32
   0 -13  -4   10.55    2.54
   0 -13  -5   16.11    3.88
   0  13   5   16.88    2.09
   0  13  -5   17.29    2.03
   0 -13  -5   14.72    2.56
   0 -13  -5   15.29    2.42
   0  13   6   13.21    2.01
   0 -13  -6   13.07    2.61
   0 -13  -6   15.83    2.34
   0  13  -6    9.74    1.88
   0  13   7   18.76    2.15
   0  13   7   15.83    2.17
   0  13  -7   15.19    1.94
   0 -13  -7   23.14    2.90
   0 -13  -7   17.90    2.52
   0  13  -8   46.77    2.97
   0 -13  -8   56.53    3.83
   0 -13  -8   55.33    3.49
   0 -13  -9    6.34    2.29
   0 -13 -10    2.58    2.24
   0  13  10    3.88    1.87
   0  13  11    3.99    1.68
   0  13  11    0.33    1.76
   0  13  12    8.75    1.72
   0  13  12    8.96    1.78
   0 -13 -13   13.91    2.12
   0  13  13   14.08    1.77
   0  13  13   16.67    1.80
   0 -13 -14    3.16    1.71
   0  13  14    3.97    1.38
   0 -13 -15    2.41    1.50
   0 -13 -15    4.59    1.46
   0  13  15    3.14    1.25
   0 -13 -16    0.79    1.21
   0  13  16    0.28    0.97
   0 -13 -17    1.11    0.92
   0  14   0  101.75    5.21
   0 -14   0   98.71    5.41
   0  14   1   17.81    1.86
   0  14   1   20.12    2.32
   0  14  -1   20.01    2.23
   0 -14   1   18.51    2.54
   0 -14  -1   22.22    2.73
   0  14   2   29.65    2.24
   0  14  -2   27.72    2.41
   0 -14  -2   26.47    2.49
   0 -14   2   29.11    2.69
   0 -14  -2   24.05    2.89
   0  14   3   16.74    1.99
   0  14  -3   17.04    2.11
   0 -14  -3   18.42    2.32
   0 -14  -3   17.36    2.65
   0  14   4   22.22    2.11
   0  14  -4   20.35    2.09
   0 -14  -4   14.77    2.71
   0 -14  -4   15.75    2.40
   0  14   5   19.00    2.06
   0  14  -5   18.94    2.04
   0 -14  -5   19.64    2.80
   0 -14  -5   17.31    2.27
   0  14   6   12.30    1.92
   0  14  -6    8.05    1.76
   0 -14  -6   14.12    2.29
   0 -14  -6   11.84    2.61
   0  14   7   10.47    1.98
   0  14  -7   11.64    1.71
   0 -14  -7   13.90    2.66
   0 -14  -7   15.06    2.26
   0 -14  -8    7.40    2.47
   0 -14  -8    7.80    2.21
   0  14   8   11.20    1.84
   0 -14  -9    1.35    2.06
   0 -14 -10   17.85    2.31
   0 -14 -11    8.03    1.98
   0  14  11    6.68    1.63
   0  14  12    8.96    1.59
   0 -14 -13    6.26    1.67
   0  14  13    4.93    1.41
   0 -14 -14    2.37    1.47
   0 -14 -14    1.54    1.42
   0  14  14    0.66    1.16
   0 -14 -15   -0.22    1.16
   0 -14 -15   -0.31    1.08
   0  14  15   -0.33    0.96
   0  15   0    0.06    1.84
   0 -15   0   -1.39    2.16
   0  15   1    4.23    1.47
   0  15   1    8.28    1.96
   0  15  -1    5.47    1.87
   0 -15  -1    6.41    2.20
   0 -15   1    4.62    2.10
   0  15   2   13.95    1.71
   0  15  -2   11.62    1.92
   0  15   2   15.42    2.08
   0 -15   2    9.97    2.18
   0 -15  -2   12.22    2.45
   0 -15  -2   12.98    2.04
   0  15   3    6.94    1.63
   0  15  -3    7.97    1.80
   0 -15  -3    8.43    2.38
   0 -15  -3    4.96    1.96
   0 -15   3    7.94    2.02
   0  15   4    5.66    1.69
   0  15  -4    5.62    1.67
   0 -15  -4    4.70    2.41
   0 -15  -4    6.94    2.00
   0  15   5   10.50    1.78
   0  15  -5    9.15    1.68
   0 -15  -5   10.13    2.15
   0 -15  -5   12.77    2.50
   0  15   6   17.33    1.83
   0  15  -6   13.74    1.67
   0 -15  -6   12.95    2.45
   0 -15  -6   10.56    2.18
   0 -15  -7    6.34    1.99
   0 -15  -7    7.90    2.31
   0  15   7    7.36    1.70
   0 -15  -8    0.61    1.92
   0  15   8    3.60    1.61
   0 -15  -9    1.88    1.89
   0  15   9    3.63    1.53
   0 -15 -10    4.78    1.88
   0 -15 -11   10.94    1.81
   0  15  11   11.58    1.55
   0 -15 -12    3.31    1.13
   0  15  12    7.88    1.33
   0 -15 -13    1.81    0.96
   0  15  13    1.40    1.08
   0 -15 -14    6.31    1.15
   0  15  14    5.85    0.98
   0 -16   0   40.45    2.90
   0  16   0   40.55    2.66
   0 -16  -1   14.56    2.25
   0 -16   1   15.13    2.13
   0  16  -1   16.55    1.87
   0  16   1   17.61    1.95
   0 -16  -2    2.40    2.05
   0 -16   2    1.95    1.81
   0 -16  -2    2.59    1.65
   0  16   2    4.43    1.75
   0  16  -2    3.90    1.59
   0  16   2    3.19    1.28
   0 -16  -3    6.04    2.12
   0 -16  -3    6.77    1.80
   0  16   3    7.71    1.81
   0  16  -3    9.27    1.58
   0  16   3    5.14    1.40
   0 -16  -4   32.34    2.72
   0 -16  -4   27.92    2.36
   0  16   4   37.05    2.42
   0  16   4   29.74    2.12
   0  16  -4   30.16    2.12
   0 -16  -5   -0.83    1.76
   0 -16  -5    1.32    2.09
   0  16  -5    1.08    1.31
   0  16   5    4.01    1.71
   0  16   5    1.67    1.42
   0 -16  -6    1.34    1.69
   0  16   6    1.43    1.40
   0 -16  -7   18.53    2.06
   0  16   7   20.23    1.74
   0 -16  -8    3.59    1.67
   0  16   8    1.72    1.34
   0 -16  -9    2.65    1.59
   0  16   9    0.39    1.28
   0 -16 -10    1.18    1.46
   0  16  10    2.04    1.23
   0 -16 -11   -0.04    1.35
   0 -16 -12   10.38    1.31
   0  16  12   11.86    1.13
   0  16  13    1.77    0.68
   0 -17   0   -1.73    1.60
   0  17   0   -0.57    1.39
   0 -17  -1    5.70    1.72
   0 -17   1    4.74    1.56
   0  17  -1    4.85    1.38
   0  17   1    3.82    1.45
   0 -17  -2   10.28    1.83
   0  17  -2    9.94    1.38
   0  17   2   10.96    1.58
   0  17   3    3.33    1.45
   0  17  -3    2.85    1.19
   0  17   3    0.77    1.02
   0 -17  -4   11.88    1.56
   0  17   4   13.67    1.58
   0  17   4    9.14    1.26
   0 -17  -5   28.09    2.04
   0  17   5   25.87    1.83
   0 -17  -6   12.51    1.54
   0  17   6   13.96    1.54
   0  17   6   11.17    1.32
   0 -17  -7    5.45    1.44
   0  17   7    9.20    1.37
   0  17   7    7.02    1.18
   0 -17  -8   11.54    1.48
   0  17   8   15.97    1.43
   0  17   8   13.94    1.27
   0 -17  -9    4.67    1.24
   0  17   9    6.70    1.13
   0  17   9    6.42    1.03
   0 -17 -10   13.11    1.25
   0  17  10   14.54    1.18
   0  17  10   11.08    1.08
   0 -17 -11    7.30    0.98
   0  17  11    8.68    0.84
   0  17  11    6.12    0.78
   0  18   0    7.76    1.05
   0  18   1    7.45    1.11
   0  18   2    4.55    1.08
   0  18   3   10.17    1.17
   0  18   4    0.59    1.03
   0  18   5    2.33    1.02
   0  18   6   16.74    1.26
   0  18   7   11.68    1.03
   1   0 -24   14.92    1.40
   1   0 -23   10.87    1.77
   1   0 -22    6.45    2.02
   1   0 -21    2.87    2.23
   1   0 -20   74.60    4.39
   1   0 -19   12.62    2.65
   1   0 -18    9.87    2.46
   1   0 -18    3.96    3.76
   1   0 -17    2.21    2.44
   1   0 -17    0.37    3.63
   1   0 -16   98.98    5.37
   1   0 -16   94.65    7.18
   1   0 -15   38.88    4.67
   1   0 -15   46.14    3.16
   1   0 -15   43.98    2.93
   1   0 -14   45.24    4.63
   1   0 -14   44.32    3.12
   1   0 -14   46.27    2.88
   1   0 -13   22.77    3.82
   1   0 -12    1.91    3.12
   1   0 -11    5.96    1.70
   1   0 -11    9.19    2.97
   1   0 -10    5.50    1.67
   1   0 -10    3.35    2.72
   1   0  -9   33.52    2.43
   1   0  -9   30.87    3.46
   1   0  -8   15.26    1.72
   1   0  -8   10.58    2.73
   1   0  -7  146.46    6.87
   1   0  -7  143.87    7.37
   1   0  -6    2.96    1.22
   1   0  -6    2.70    2.08
   1   0  -6    4.07    1.91
   1   0  -5   81.48    3.95
   1   0  -5   81.40    4.37
   1   0  -5   79.09    4.36
   1   0  -4   49.08    2.51
   1   0  -4   47.01    2.93
   1   0  -4   49.85    2.89
   1   0  -3   10.43    0.97
   1   0  -3   12.64    1.43
   1   0  -3   12.65    1.38
   1   0  -2  127.49    5.89
   1   0  -1   41.81    2.05
   1   0   0   11.81    0.83
  -1   0  -1    6.16    0.94
  -1   0  -2    1.49    1.26
  -1   0  -2    1.19    0.89
  -1   0  -3  116.91    5.50
  -1   0  -3  117.18    5.75
  -1   0  -4 1531.82   67.82
  -1   0  -4 1490.66   68.00
  -1   0  -5  209.38   10.64
  -1   0  -5  231.93   10.35
  -1   0  -6  283.96   12.99
  -1   0  -6  280.66   13.34
  -1   0  -7   48.02    3.78
  -1   0  -7   47.12    2.85
  -1   0  -8  160.40    7.71
  -1   0  -8  160.76    8.46
  -1   0  -9  116.33    5.86
  -1   0  -9  118.42    6.67
  -1   0 -10   19.01    3.32
  -1   0 -10   15.67    1.90
  -1   0 -11   10.45    3.13
  -1   0 -12  176.20    9.69
  -1   0 -13   10.91    3.44
  -1   0 -13   11.46    2.11
  -1   0 -14   13.26    3.59
  -1   0 -14    8.67    2.22
  -1   0 -15    4.71    4.03
  -1   0 -15    1.38    2.42
  -1   0 -16   -1.86    3.56
  -1   0 -16   -2.64    2.38
  -1   0 -17    2.50    3.82
  -1   0 -17    3.14    2.49
  -1   0 -18    6.59    2.52
  -1   0 -19    1.80    2.40
  -1   0 -20   13.56    2.38
  -1   0 -21    0.09    1.98
  -1   0 -22   26.47    2.17
  -1   0 -23    0.62    1.17
   1  -1 -24    0.53    1.07
   1  -1 -23    1.68    1.59
   1  -1 -22    0.67    1.91
   1  -1 -21    4.40    2.12
   1  -1 -20    4.98    2.40
   1  -1 -19   18.86    2.73
   1  -1 -18   14.81    2.76
   1  -1 -18   17.79    4.28
   1  -1 -17    7.39    2.60
   1  -1 -17    6.77    4.03
   1  -1 -16   29.30    4.49
   1  -1 -16   33.38    2.93
   1   1 -16   33.96    2.65
   1   1 -15    0.55    1.88
   1  -1 -15    3.31    3.67
   1  -1 -15    2.59    2.29
   1   1 -14   41.56    2.68
   1  -1 -14   37.96    2.90
   1  -1 -14   42.67    4.52
   1  -1 -13   14.19    3.33
   1  -1 -12   11.93    2.09
   1  -1 -12   16.24    3.23
   1  -1 -11   84.46    5.73
   1  -1 -11   88.24    4.79
   1   1 -10   86.31    4.47
   1  -1 -10   97.67    4.96
   1  -1 -10   98.97    5.73
   1  -1  -9   31.18    2.63
   1   1  -9   32.36    2.07
   1  -1  -9   33.40    3.37
   1   1  -8  221.61   10.26
   1  -1  -8  225.00   10.50
   1  -1  -8  231.39   10.94
   1   1  -7  158.45    7.28
   1  -1  -7  155.35    7.52
   1  -1  -7  159.57    7.86
   1  -1  -6  144.41    7.05
   1   1  -6  150.03    6.80
   1  -1  -6  143.30    7.31
   1  -1  -6  151.40    7.34
   1  -1  -5  164.96    7.97
   1   1  -5  174.26    7.78
   1  -1  -5  166.82    8.18
   1  -1  -5  173.08    8.19
   1   1  -4   63.22    2.94
   1  -1  -4   60.78    3.23
   1  -1  -4   56.74    3.46
   1  -1  -4   65.52    3.42
   1   1  -3   87.76    4.03
   1  -1  -3   92.73    4.33
   1  -1  -3   85.23    4.33
   1  -1  -1 2174.48  100.35
  -1  -1   1 2281.88  100.33
   1  -1  -1 2283.57  100.34
   1  -1   0  201.20    9.03
  -1  -1   0  196.98    9.07
   1  -1   0  202.04    9.04
  -1  -1  -1  354.98   16.02
  -1  -1  -1  356.08   16.02
  -1  -1  -2   11.61    1.49
  -1  -1  -3 1258.07   58.12
  -1  -1  -3 1284.46   58.04
  -1   1  -3 1317.60   57.92
  -1   1  -4 1254.53   55.66
  -1  -1  -4 1249.74   55.93
  -1  -1  -4 1226.16   55.80
  -1  -1  -5 1912.42   86.04
  -1  -1  -5 1944.99   86.23
  -1   1  -5 1922.33   85.88
  -1  -1  -6  139.67    7.14
  -1  -1  -6  141.04    6.78
  -1   1  -6  138.30    6.51
  -1  -1  -7   13.39    2.65
  -1  -1  -7   16.22    2.10
  -1   1  -7   13.91    1.46
  -1  -1  -8  362.03   17.11
  -1  -1  -8  377.82   16.73
  -1   1  -8  353.37   16.41
  -1  -1  -9  128.26    6.36
  -1  -1  -9  131.72    7.08
  -1   1  -9  119.56    5.92
  -1  -1 -10   27.76    3.61
  -1  -1 -10   34.83    2.77
  -1  -1 -11   85.91    5.68
  -1  -1 -11   79.10    4.55
  -1  -1 -12  138.04    7.25
  -1  -1 -12  159.62    8.42
  -1  -1 -13   58.44    3.68
  -1  -1 -13   66.53    5.23
  -1  -1 -14   16.38    3.95
  -1  -1 -14   13.36    2.42
  -1  -1 -14   16.27    1.89
  -1  -1 -15    4.34    3.58
  -1  -1 -15    2.31    2.24
  -1  -1 -16   26.76    2.94
  -1  -1 -16   27.82    4.76
  -1  -1 -17   12.37    2.62
  -1  -1 -17   13.72    4.28
  -1  -1 -18   12.08    2.56
  -1  -1 -19    9.50    2.46
  -1  -1 -20   21.22    2.45
  -1  -1 -21   28.88    2.51
  -1  -1 -22   10.62    1.73
  -1  -1 -23    2.47    1.16
   1   2 -24    1.35    0.97
   1  -2 -24    0.15    1.04
   1  -2 -23    1.91    1.53
   1   2 -23    1.17    1.53
   1  -2 -22   -2.49    1.88
   1   2 -22    1.39    1.86
   1   2 -21    7.20    2.21
   1  -2 -21    3.96    2.15
   1   2 -20   12.67    2.46
   1  -2 -20   13.72    2.42
   1   2 -19   23.30    2.72
   1  -2 -19   22.94    2.84
   1   2 -18   23.16    2.83
   1  -2 -18   20.57    2.70
   1   2 -17   30.76    4.69
   1   2 -17   37.67    3.16
   1  -2 -17   40.69    3.14
   1   2 -17   37.08    2.78
   1   2 -16   41.08    3.27
   1   2 -16   39.57    4.90
   1  -2 -16   39.87    3.33
   1  -2 -16   49.96    5.23
   1   2 -16   46.55    2.94
   1   2 -15   11.28    1.92
   1   2 -15   10.06    3.69
   1  -2 -15   12.99    2.29
   1  -2 -15   13.35    3.70
   1   2 -15   10.13    2.31
   1   2 -14   51.30    2.99
   1  -2 -14   48.47    3.20
   1   2 -14   46.85    3.28
   1   2 -14   46.52    4.79
   1  -2 -14   52.34    4.69
   1  -2 -13    4.49    2.15
   1  -2 -13    6.89    3.27
   1   2 -13    5.49    3.50
   1  -2 -12   18.81    2.47
   1   2 -12   19.95    3.60
   1  -2 -12   17.96    3.42
   1  -2 -11  166.88    8.35
   1   2 -11  164.45    8.99
   1  -2 -11  168.50    8.96
   1  -2 -10  455.43   21.68
   1   2 -10  473.80   21.72
   1  -2 -10  457.08   21.25
   1  -2  -9   22.33    2.68
   1   2  -9   26.39    3.42
   1  -2  -9   27.09    3.28
   1  -2  -8  100.03    5.40
   1  -2  -8  108.64    5.81
   1   2  -8  102.96    5.73
   1  -2  -7  157.31    7.85
   1  -2  -7  164.50    8.07
   1   2  -7  168.69    8.14
   1  -2  -6   72.46    3.90
   1   2  -6   69.74    4.17
   1  -2  -6   69.83    4.13
   1  -2  -5  177.26    8.60
   1  -2  -5  184.32    8.73
   1   2  -5  191.67    8.75
   1   2  -5  184.28    8.71
   1  -2  -5  182.14    8.70
   1   2  -4  496.61   22.74
   1  -2  -4  493.33   22.76
   1   2  -4  519.78   22.75
   1  -2  -4  501.21   22.75
   1  -2  -3  471.19   21.37
   1   2  -3  466.07   21.34
   1  -2  -3  480.50   21.34
   1  -2  -3  476.27   21.34
   1   2  -3  472.25   21.34
  -1  -2   2 1922.43   83.75
   1  -2  -2 1892.92   83.86
   1   2  -2 1799.50   83.80
   1  -2  -1   67.34    3.47
  -1  -2   1   68.55    3.39
   1   2  -1   71.93    3.30
   1  -2  -1   71.52    3.31
   1  -2   0   77.17    3.51
  -1  -2   0   69.37    3.56
   1   2   0   68.55    3.41
   1  -2   0   75.74    3.41
  -1  -2  -1  142.69    7.21
  -1  -2  -1  154.73    7.30
  -1   2  -1  166.52    7.24
   1  -2   1  162.77    7.15
   1  -2   2  950.36   42.49
  -1  -2  -2  942.98   42.67
  -1  -2  -2  953.92   42.65
  -1   2  -2  960.03   42.64
  -1   2  -3 1566.57   67.54
  -1  -2  -3 1556.17   67.55
   1  -2   3 1484.51   67.29
  -1  -2  -4  227.71   11.11
  -1   2  -4  253.16   11.21
  -1  -2  -4  239.84   11.25
  -1  -2  -5  279.00   12.94
  -1   2  -5  283.67   13.07
  -1  -2  -5  274.65   13.10
  -1  -2  -6  427.76   19.99
  -1   2  -6  438.87   20.02
  -1  -2  -6  433.15   19.84
  -1  -2  -7  126.42    6.60
  -1  -2  -7  117.80    6.29
  -1   2  -7  127.31    6.58
  -1   2  -8   83.90    5.34
  -1  -2  -8   82.30    5.36
  -1  -2  -8   87.69    4.90
  -1  -2  -9  207.06    9.82
  -1   2  -9  203.94   10.22
  -1  -2  -9  186.81   10.14
  -1   2 -10    8.63    2.94
  -1  -2 -10    6.93    3.10
  -1  -2 -10    9.57    2.27
  -1  -2 -11   48.42    4.35
  -1   2 -11   44.26    4.22
  -1  -2 -11   56.54    3.60
  -1  -2 -12  177.52    9.40
  -1  -2 -12  163.19    8.55
  -1   2 -12  174.18    9.39
  -1   2 -13   31.65    3.92
  -1  -2 -13   28.20    2.54
  -1   2 -13   26.32    2.46
  -1  -2 -13   24.71    3.92
  -1  -2 -14   22.47    2.08
  -1   2 -14   22.24    2.44
  -1  -2 -14   20.36    2.54
  -1  -2 -14   21.49    3.92
  -1   2 -14   22.81    3.95
  -1  -2 -15   36.54    2.67
  -1   2 -15   41.75    3.14
  -1   2 -15   43.37    4.89
  -1  -2 -15   36.57    3.14
  -1  -2 -15   31.56    4.77
  -1   2 -16   84.63    4.89
  -1  -2 -16   88.17    4.91
  -1   2 -16   88.37    6.79
  -1  -2 -17   25.97    2.86
  -1   2 -17   24.32    2.84
  -1  -2 -18   16.99    2.64
  -1   2 -18   18.75    2.74
  -1   2 -19   10.60    2.49
  -1  -2 -19    8.80    2.36
  -1  -2 -20   18.41    2.48
  -1   2 -20   24.64    2.54
  -1   2 -21   15.29    2.07
  -1  -2 -21    9.94    2.00
  -1   2 -22    8.67    1.64
  -1  -2 -22    7.80    1.62
  -1   2 -23    1.88    1.09
  -1  -2 -23    2.63    0.98
   1   3 -23    5.37    1.52
   1  -3 -23    3.96    1.48
   1   3 -22   27.56    2.26
   1  -3 -22   22.10    2.24
   1  -3 -21    1.96    2.06
   1   3 -21    3.06    2.03
   1  -3 -20   14.80    2.44
   1   3 -20   16.25    2.41
   1  -3 -19   92.05    5.03
   1   3 -19   89.47    5.02
   1  -3 -18   44.36    3.34
   1   3 -18   42.84    3.31
   1   3 -17   84.83    4.63
   1   3 -17   83.60    6.62
   1  -3 -17   80.58    6.58
   1   3 -17   93.31    4.97
   1  -3 -17   94.94    4.94
   1   3 -16    3.03    1.92
   1   3 -16    0.53    3.70
   1  -3 -16    4.28    2.42
   1   3 -16    4.24    2.42
   1  -3 -16    1.72    3.75
   1   3 -15   19.46    2.12
   1   3 -15   22.35    4.00
   1  -3 -15   18.09    2.37
   1   3 -15   19.96    2.46
   1  -3 -15   21.31    3.88
   1  -3 -14  100.15    6.38
   1  -3 -14   93.82    5.67
   1   3 -14   89.56    6.33
   1   3 -14   88.34    4.64
   1  -3 -14   90.13    4.84
   1   3 -14   94.10    4.84
   1   3 -13   66.84    5.07
   1  -3 -13   57.93    4.20
   1  -3 -13   63.70    4.85
   1  -3 -12  112.51    6.59
   1  -3 -12  102.32    5.98
   1   3 -12  111.59    6.71
   1  -3 -11  139.29    7.53
   1  -3 -11  148.91    7.99
   1   3 -11  147.24    8.04
   1  -3 -10  227.72   11.04
   1   3 -10  226.59   11.34
   1  -3 -10  225.15   11.40
   1  -3  -9   98.36    5.96
   1   3  -9  105.35    5.91
   1  -3  -9   97.95    5.57
   1  -3  -8   64.22    4.38
   1   3  -8   64.91    4.43
   1  -3  -8   61.54    4.01
   1   3  -7   36.42    3.05
   1  -3  -7   29.44    3.02
   1  -3  -7   30.43    2.79
   1   3  -6   10.78    2.14
   1  -3  -6   11.11    2.23
   1  -3  -6   11.08    1.99
   1   3  -5   60.18    3.48
   1  -3  -5   58.81    3.49
   1   3  -4  229.63   10.63
   1  -3  -4  231.42   10.65
   1   3  -4  231.24   10.63
   1  -3  -4  224.72   10.63
   1  -3  -4  231.16   10.71
   1   3  -3  133.40    6.46
   1  -3  -3  138.85    6.48
   1   3  -3  134.06    6.45
   1  -3  -3  136.70    6.45
   1  -3  -3  136.33    6.59
  -1  -3   3  141.88    6.30
   1   3  -2  141.89    6.52
   1  -3  -2  137.86    6.52
   1   3  -2  137.30    6.50
   1  -3  -2  145.88    6.52
  -1  -3   2  146.08    6.55
   1  -3  -2  140.77    6.70
   1   3  -1  102.62    4.89
   1  -3  -1  112.01    4.92
   1  -3  -1  108.97    5.18
  -1  -3   1  105.80    5.12
   1  -3   0  828.86   37.84
   1   3   0  859.97   37.84
   1  -3   0  866.71   37.96
  -1  -3   0  837.79   38.01
   1   3   1  313.14   14.20
   1  -3   1  310.36   14.20
  -1  -3  -1  321.08   14.39
   1  -3   1  318.57   14.23
  -1  -3  -2  336.56   15.26
   1  -3   2  339.95   14.99
  -1  -3  -2  313.74   15.10
  -1   3  -2  337.43   15.11
  -1  -3  -3 4747.77  211.02
  -1  -3  -3 4779.00  211.08
  -1   3  -3 4902.73  211.01
   1  -3   3 4663.58  210.79
  -1   3  -4  726.57   31.45
  -1  -3  -4  666.04   31.43
  -1   3  -5   18.57    2.31
  -1  -3  -5   21.14    2.50
  -1  -3  -5   20.50    2.35
  -1   3  -6  103.76    5.77
  -1  -3  -6  104.81    5.84
  -1  -3  -6  110.31    5.63
  -1   3  -7  116.19    6.42
  -1  -3  -7  117.52    6.46
  -1  -3  -7  118.78    6.21
  -1   3  -8  162.29    8.36
  -1  -3  -8  157.91    8.32
  -1  -3  -8  158.45    8.07
  -1  -3  -9   14.98    3.15
  -1   3  -9   16.60    2.92
  -1  -3  -9   19.98    2.71
  -1  -3 -10   39.25    3.73
  -1   3 -10   44.79    3.92
  -1  -3 -10   36.46    3.35
  -1   3 -11  107.85    6.42
  -1  -3 -11  104.97    6.48
  -1  -3 -11  101.30    5.91
  -1  -3 -12   21.28    3.47
  -1   3 -12   22.24    3.42
  -1  -3 -12   20.75    2.86
  -1   3 -13   97.24    6.63
  -1  -3 -13   95.01    5.75
  -1  -3 -13  101.92    6.59
  -1   3 -13   93.05    5.15
  -1  -3 -13   93.85    5.12
  -1  -3 -13  105.86    5.01
  -1   3 -14   75.50    5.94
  -1  -3 -14   67.56    5.76
  -1   3 -14   75.94    4.33
  -1  -3 -14   73.03    4.33
  -1  -3 -14   81.10    4.16
  -1   3 -15   92.66    6.82
  -1  -3 -15   74.58    6.61
  -1  -3 -15   87.67    4.71
  -1  -3 -15   90.63    4.99
  -1   3 -15   95.93    5.03
  -1  -3 -16    2.64    1.82
  -1  -3 -16    2.72    3.68
  -1  -3 -16    6.45    2.36
  -1   3 -16    4.57    2.31
  -1   3 -16    7.76    3.86
  -1   3 -17    8.93    2.37
  -1  -3 -17    9.42    2.40
  -1   3 -18    4.68    2.43
  -1  -3 -18    3.30    2.37
  -1  -3 -19    6.98    2.26
  -1   3 -19    5.13    2.30
  -1  -3 -20    8.63    2.12
  -1   3 -20   12.37    2.19
  -1  -3 -21   19.97    2.10
  -1   3 -21   20.62    2.13
  -1  -3 -22   13.19    1.67
  -1   3 -22   15.83    1.70
   1   4 -23    7.01    1.28
   1  -4 -23    8.34    1.32
  -1   4  22   15.50    1.25
   1   4 -22   12.57    1.81
   1  -4 -22   13.96    1.80
  -1   4  21   24.70    1.76
   1  -4 -21   20.87    2.29
   1   4 -21   22.50    2.34
   1  -4 -20   12.66    2.31
   1   4 -20   16.34    2.27
   1  -4 -19   23.36    2.66
   1   4 -19   21.30    2.59
   1   4 -18    2.61    2.32
   1  -4 -18    0.42    2.25
   1  -4 -17   29.04    2.78
   1   4 -17   25.29    4.43
   1   4 -17   26.87    2.82
   1  -4 -17   18.47    4.06
   1   4 -17   26.97    2.30
   1   4 -16   40.72    3.10
   1  -4 -16   41.54    3.22
   1   4 -16   35.81    4.61
   1  -4 -16   34.34    4.80
   1   4 -16   44.14    2.80
   1  -4 -15    8.21    3.68
   1  -4 -15   11.35    2.36
   1   4 -15   10.73    2.34
   1   4 -15   11.91    3.62
   1  -4 -15   11.50    1.88
   1   4 -15   13.27    1.94
   1  -4 -15    5.89    2.83
   1  -4 -14   39.85    3.95
   1   4 -14   46.02    2.82
   1   4 -14   49.28    3.12
   1  -4 -14   43.93    4.63
   1   4 -14   52.07    4.69
   1  -4 -14   44.09    3.14
   1  -4 -13  102.62    5.45
   1   4 -13  108.52    5.42
   1  -4 -13  108.55    6.31
   1  -4 -13  105.10    6.90
   1   4 -13  121.14    6.91
   1   4 -12    5.83    2.95
   1  -4 -12    9.36    2.86
   1  -4 -12    7.52    2.55
   1  -4 -11  311.99   15.16
   1   4 -11  333.52   15.53
   1  -4 -11  306.76   15.47
   1   4 -10   15.89    2.95
   1  -4 -10   14.58    2.84
   1  -4 -10   15.50    2.66
   1  -4  -9  118.19    6.42
   1   4  -9  119.26    6.47
   1  -4  -9  116.02    6.59
   1  -4  -8  256.15   12.36
   1   4  -8  262.71   12.26
   1  -4  -8  245.36   12.20
   1  -4  -7  237.30   11.49
   1   4  -7  244.27   11.49
   1  -4  -7  238.11   11.49
   1   4  -6    9.98    2.17
   1  -4  -6    7.65    2.16
   1  -4  -5  102.19    5.19
   1   4  -5   99.62    5.14
   1   4  -4   71.87    3.76
   1  -4  -4   69.30    3.76
  -1  -4   4   71.83    3.37
   1  -4  -4   72.35    4.10
   1  -4  -3  243.62   11.36
   1   4  -3  242.79   11.34
  -1  -4   3  264.11   11.33
   1  -4  -3  239.11   11.59
   1  -4  -2  286.17   13.02
   1   4  -2  289.62   13.00
   1  -4  -2  283.62   13.01
  -1  -4   2  296.66   13.15
   1  -4  -2  293.83   13.30
   1  -4  -1   54.77    2.61
   1  -4  -1   56.33    2.61
   1  -4  -1   60.92    3.15
  -1  -4   1   54.14    3.10
   1  -4   0  447.13   20.30
   1  -4   0  477.36   20.55
  -1  -4   0  468.09   20.62
   1  -4   1   70.24    3.34
   1   4   1   67.34    3.35
  -1  -4  -1   68.70    3.79
   1  -4   1   73.57    3.55
   1  -4   2  660.53   30.67
   1  -4   2  698.89   30.65
  -1  -4  -2  695.82   30.90
  -1   4  -3  243.00   11.11
  -1  -4  -3  243.43   11.31
   1  -4   3  249.22   10.88
  -1  -4  -3  216.70   11.08
  -1   4  -4 1055.42   41.43
  -1  -4  -4 1040.22   41.46
  -1  -4  -4 1049.52   41.59
  -1   4  -5  163.66    7.84
  -1  -4  -5  156.93    7.88
  -1  -4  -6   20.41    2.78
  -1   4  -6   19.61    2.49
  -1  -4  -6   20.04    2.83
  -1  -4  -7  131.68    7.12
  -1  -4  -7  138.70    7.26
  -1   4  -7  139.60    7.15
  -1   4  -8   28.81    3.09
  -1  -4  -8   31.69    3.23
  -1  -4  -8   27.13    3.09
  -1  -4  -9   65.56    4.59
  -1  -4  -9   66.33    4.39
  -1   4  -9   68.42    4.55
  -1   4 -10   36.90    3.46
  -1  -4 -10   33.76    3.45
  -1  -4 -10   31.02    3.30
  -1  -4 -11   13.02    3.24
  -1   4 -11   16.54    3.17
  -1  -4 -11   12.36    2.89
  -1  -4 -12   67.99    4.03
  -1   4 -12   75.84    3.97
  -1  -4 -12   73.99    4.92
  -1   4 -12   79.50    5.29
  -1  -4 -12   70.93    5.33
  -1  -4 -13  130.55    7.74
  -1   4 -13  155.37    8.45
  -1  -4 -13  137.86    8.28
  -1  -4 -13  134.92    6.95
  -1   4 -13  146.17    6.96
  -1  -4 -13  146.89    6.96
  -1  -4 -14   24.79    3.33
  -1   4 -14   28.90    2.68
  -1  -4 -14   28.46    4.38
  -1   4 -14   33.23    4.27
  -1  -4 -14   31.53    2.77
  -1  -4 -14   29.60    2.50
  -1   4 -15   77.13    5.85
  -1  -4 -15   73.40    3.94
  -1   4 -15   70.90    4.08
  -1  -4 -15   61.12    4.08
  -1  -4 -16   70.87    3.93
  -1   4 -16   73.64    4.23
  -1  -4 -16   71.63    4.19
  -1  -4 -17    1.90    1.79
  -1   4 -17    3.57    2.42
  -1   4 -18   23.29    2.60
  -1  -4 -18   19.11    2.59
   1   4  18   23.42    1.92
  -1   4 -19    0.10    2.14
  -1  -4 -19    2.11    2.14
   1   4  19    2.70    1.30
  -1   4 -20   21.26    2.27
  -1  -4 -20   22.77    2.28
  -1  -4 -20   18.10    1.60
  -1   4 -21    9.31    1.76
  -1  -4 -21    9.19    1.80
  -1  -4 -22    6.62    1.31
  -1   4 -22    6.78    1.27
   1  -5 -22   13.69    1.64
   1   5 -22   16.16    1.65
  -1   5  22   17.56    1.26
   1  -5 -21   10.32    1.86
   1   5 -21   14.98    1.91
  -1   5  21   15.10    1.44
   1   5 -20    9.74    2.06
   1  -5 -20    8.05    2.11
  -1   5  20    9.69    1.54
   1  -5 -19   49.28    3.49
   1   5 -19   59.35    3.49
   1  -5 -18    4.02    2.23
   1   5 -18    7.06    2.27
   1  -5 -17   44.28    3.22
   1   5 -17   46.98    3.25
   1   5 -17   42.97    2.83
   1  -5 -17   42.09    2.86
   1  -5 -16   64.16    3.98
   1   5 -16   60.20    5.45
   1   5 -16   67.85    3.92
   1  -5 -16   66.34    3.73
   1   5 -16   66.34    3.63
   1  -5 -15   66.81    4.08
   1  -5 -15   52.00    5.35
   1   5 -15   83.62    4.12
   1  -5 -15   69.18    3.97
   1   5 -15   75.45    3.85
   1   5 -15   71.99    5.51
   1  -5 -15   58.47    5.06
   1  -5 -14    3.87    2.92
   1   5 -14    1.94    1.69
   1   5 -14   -2.60    3.29
   1   5 -14    0.46    2.00
   1  -5 -14    0.43    2.09
   1  -5 -14    1.32    3.29
   1  -5 -13   26.89    3.45
   1   5 -13   25.08    2.07
   1  -5 -13   21.68    2.32
   1   5 -13   25.26    2.29
   1   5 -13   25.30    3.60
   1  -5 -13   25.00    3.64
   1  -5 -12  160.78    9.00
   1  -5 -12  158.14    8.77
   1   5 -12  173.88    9.02
   1   5 -11   34.12    3.48
   1  -5 -11   32.06    3.58
   1  -5 -11   31.73    3.49
   1  -5 -10  354.72   17.13
   1  -5 -10  355.72   17.21
   1   5 -10  369.39   17.20
   1   5  -9    4.22    2.45
   1  -5  -9    4.66    2.49
   1  -5  -9    4.72    2.73
   1   5  -8  209.75    9.83
   1  -5  -8  190.03    9.83
   1  -5  -8  195.59    9.87
   1  -5  -7   13.68    2.59
   1   5  -7   17.98    2.47
   1   5  -6  299.65   13.52
   1  -5  -6  278.81   13.55
   1  -5  -5  272.72   12.66
   1   5  -5  268.34   12.61
   1  -5  -5  280.03   12.93
   1  -5  -4  272.20   12.60
   1   5  -4  282.42   12.57
  -1  -5   4  269.17   12.44
   1  -5  -4  278.76   12.89
  -1  -5   3  413.96   17.73
   1  -5  -3  379.40   17.63
   1   5  -3  384.20   17.60
   1  -5  -3  397.70   17.97
   1  -5  -2  147.98    5.68
  -1  -5   2  154.87    5.47
  -1  -5   1   63.56    3.47
   1  -5  -1   58.07    3.56
  -1  -5   0   41.64    2.76
   1  -5   0   38.36    2.61
   1  -5   1  106.90    4.43
   1  -5   1  121.27    4.89
  -1  -5  -1  118.63    5.16
   1   5   2   12.11    1.26
   1  -5   2   13.45    1.27
  -1  -5  -2   15.48    2.19
   1  -5   2   14.47    1.55
   1  -5   3   96.61    5.02
   1  -5   3  105.34    4.91
  -1  -5  -3  109.22    5.49
  -1   5  -4   59.71    3.45
  -1  -5  -4   50.73    3.40
   1  -5   4   61.37    2.85
  -1  -5  -4   59.37    3.96
  -1   5  -5  298.02   13.95
  -1  -5  -5  294.84   13.97
  -1  -5  -5  310.90   14.28
  -1   5  -6    4.02    2.21
  -1  -5  -6    6.20    2.37
  -1   5  -7  189.58    9.38
  -1  -5  -7  193.24    9.62
  -1  -5  -7  190.17    9.49
  -1  -5  -8   79.64    4.89
  -1  -5  -8   71.34    4.81
  -1   5  -8   77.78    4.70
  -1  -5  -9   44.06    3.69
  -1   5  -9   41.98    3.57
  -1  -5  -9   44.15    3.63
  -1  -5 -10    9.27    2.85
  -1   5 -10    9.55    2.69
  -1  -5 -10   11.77    2.82
  -1  -5 -11   18.71    3.27
  -1   5 -11   20.11    3.19
  -1  -5 -11   23.40    3.30
  -1  -5 -12  175.17    8.39
  -1   5 -12  185.51    8.45
  -1  -5 -12  168.29    8.44
  -1  -5 -12  188.67    9.56
  -1  -5 -12  170.41    9.64
  -1   5 -12  189.81    9.77
  -1  -5 -13   21.40    2.08
  -1   5 -13   24.83    2.44
  -1  -5 -13   18.53    3.73
  -1   5 -13   24.20    3.88
  -1  -5 -13   22.01    2.42
  -1  -5 -13   23.29    3.39
  -1  -5 -14   79.66    4.20
  -1  -5 -14   73.20    4.21
  -1   5 -14   74.68    4.14
  -1  -5 -14   58.00    5.70
  -1   5 -14   75.01    5.67
  -1  -5 -14   59.35    5.08
   1  -5  15    4.81    3.22
  -1  -5 -15   12.15    3.80
  -1  -5 -15    7.02    2.38
  -1   5 -15    7.69    2.27
  -1  -5 -15   12.67    2.14
  -1  -5 -16   30.63    2.84
  -1   5 -16   33.25    2.88
  -1  -5 -16   32.63    2.67
   1   5  17   20.36    1.96
  -1  -5 -17   17.91    2.47
  -1   5 -17   21.30    2.49
  -1  -5 -17   17.61    2.18
  -1  -5 -18    7.41    2.17
  -1   5 -18    3.63    2.13
   1   5  18    1.90    1.47
  -1  -5 -19    1.18    2.00
  -1   5 -19    0.21    1.95
   1   5  19    2.83    1.29
  -1  -5 -20    5.32    1.81
  -1   5 -20    9.68    1.80
  -1  -5 -20    6.06    1.34
  -1  -5 -21    1.08    1.39
  -1   5 -21    0.39    1.39
  -1   6  22   16.71    1.18
   1  -6 -21   18.45    1.88
   1   6 -21   17.43    1.82
   1  -6 -20    4.90    1.77
   1   6 -20    7.76    1.73
  -1   6  20    6.05    1.45
   1   6 -19   35.86    2.62
   1  -6 -19   30.77    2.64
  -1   6  19   35.94    2.39
   1  -6 -18    6.12    1.67
   1  -6 -18    7.40    2.12
   1   6 -18    6.94    2.09
   1  -6 -17   50.28    3.20
   1  -6 -17   47.93    3.39
   1   6 -17   58.72    3.40
   1  -6 -16   85.18    4.70
   1   6 -16   93.73    4.69
   1  -6 -16   89.61    4.65
   1   6 -16   82.85    4.44
   1   6 -15   43.03    4.42
   1   6 -15   46.82    3.00
   1  -6 -15   38.38    3.02
   1  -6 -15   44.47    2.80
   1   6 -15   40.46    2.75
   1  -6 -15   37.64    4.28
   1   6 -14   83.61    4.33
   1  -6 -14   79.83    4.31
   1  -6 -14   73.03    5.57
   1  -6 -14   65.36    5.49
   1   6 -14   82.61    5.69
   1  -6 -14   81.64    4.25
   1   6 -14   78.49    4.14
   1   6 -13   36.44    2.59
   1  -6 -13   30.16    3.79
   1   6 -13   40.68    3.95
  -1   6  13   34.95    2.32
   1  -6 -13   33.94    3.90
   1  -6 -13   33.25    2.53
   1   6 -13   37.03    2.45
  -1   6  12   21.73    1.72
   1  -6 -12   21.36    2.07
   1  -6 -12   20.30    3.23
   1   6 -12   19.57    3.14
   1  -6 -12   17.27    3.34
   1  -6 -11   65.27    4.81
   1  -6 -11   60.73    4.60
   1   6 -11   68.60    4.63
   1   6 -10    5.19    2.39
   1  -6 -10    2.80    2.48
   1  -6 -10    3.78    2.65
   1   6  -9  119.39    6.31
   1  -6  -9  118.71    6.60
   1  -6  -9  107.00    6.29
   1   6  -8  105.92    5.71
   1  -6  -7  354.57   17.61
   1   6  -7  405.97   17.64
   1  -6  -6   83.98    4.89
   1  -6  -6   97.79    5.40
   1   6  -6   93.97    4.84
   1  -6  -5  316.48   15.36
   1   6  -5  341.66   15.34
   1  -6  -5  356.94   15.80
   1   6  -4  439.01   19.51
   1  -6  -4  395.02   19.53
   1  -6  -4  469.88   20.08
  -1  -6   4  450.61   19.54
  -1  -6   3  159.76    7.46
   1  -6  -3  149.13    7.83
   1  -6  -2   30.48    2.81
  -1  -6   2   33.11    2.48
   1  -6  -1  351.26   16.57
  -1  -6   1  365.27   16.53
   1  -6   0  486.93   22.30
  -1  -6   0  491.03   22.36
  -1  -6  -1  199.32    9.84
   1  -6   1  207.09    9.65
  -1  -6  -2   53.35    3.42
   1  -6   2   56.64    2.79
   1  -6   3   19.26    1.68
   1   6   3   20.23    1.69
  -1  -6  -3   20.15    2.73
   1  -6   3   23.44    1.83
   1   6   4   22.37    2.04
   1  -6   4   25.10    2.01
  -1  -6  -4   26.48    3.11
  -1  -6  -5   47.51    3.37
  -1  -6  -5   60.83    4.02
  -1  -6  -6  208.00   10.30
  -1   6  -6  217.73   10.24
  -1   6  -7   35.88    2.99
  -1   6  -8  112.90    6.29
  -1  -6  -8  117.31    6.57
  -1  -6  -8  118.19    6.37
  -1   6  -9   36.93    3.31
  -1  -6  -9   33.93    3.31
  -1  -6  -9   36.44    3.53
  -1  -6 -10   28.20    3.31
  -1   6 -10   26.16    3.13
  -1  -6 -10   29.83    3.59
  -1  -6 -11  204.32    9.72
  -1  -6 -11  196.54   10.75
  -1  -6 -11  216.92   11.04
  -1   6 -11  223.53   10.84
  -1  -6 -12   37.24    2.58
  -1  -6 -12   34.46    3.95
  -1   6 -12   36.04    2.59
  -1   6 -12   37.40    3.90
  -1  -6 -12   37.20    4.03
  -1  -6 -13   45.64    3.04
  -1  -6 -13   51.19    3.14
  -1   6 -13   52.35    3.11
  -1  -6 -13   43.61    4.40
  -1   6 -13   48.74    4.53
   1   6  14   26.19    4.05
  -1  -6 -14   29.42    3.99
  -1  -6 -14   34.88    2.65
  -1  -6 -14   40.16    2.97
  -1   6 -14   42.63    2.84
  -1  -6 -14   38.60    2.90
   1   6  15  107.70    7.48
   1   6  15  125.83    6.12
  -1  -6 -15  126.24    6.29
  -1   6 -15  127.82    6.26
  -1  -6 -15  126.02    6.32
  -1  -6 -15  123.72    6.13
   1   6  16   11.01    1.83
  -1   6 -16   11.01    2.16
  -1  -6 -16    8.50    2.27
  -1  -6 -16   13.92    2.16
   1   6  17    4.72    1.64
  -1   6 -17    7.86    2.08
  -1  -6 -17    6.16    2.11
  -1  -6 -17    6.58    1.91
   1   6  18    2.02    1.44
  -1   6 -18    4.67    1.91
  -1  -6 -18    3.00    1.97
  -1  -6 -18    4.94    1.65
  -1   6 -19   21.24    2.05
  -1  -6 -19   16.96    2.05
   1   6  19   20.21    1.63
  -1  -6 -20    8.26    1.55
  -1   6 -20    7.19    1.53
  -1  -6 -20    7.54    1.35
  -1   7  21   14.31    1.32
  -1   7  20   -0.90    1.33
   1   7 -19   10.84    1.76
  -1   7  19   10.93    1.63
  -1   7  18   13.82    1.85
   1   7 -18   13.44    1.94
   1  -7 -18   11.25    1.79
  -1   7  17   12.72    1.94
   1  -7 -17   15.65    2.06
   1   7 -17   16.81    2.05
   1  -7 -16    4.08    2.02
   1  -7 -16    7.58    1.77
   1   7 -16   10.21    1.96
   1   7 -15   83.22    4.16
   1  -7 -15   63.04    5.62
   1   7 -15   77.54    4.02
   1  -7 -15   70.63    4.14
   1  -7 -14  152.13    9.19
   1  -7 -14  155.47    7.74
   1   7 -14  166.18    7.62
   1   7 -13   23.17    3.39
  -1   7  13   31.74    2.25
   1  -7 -13   34.07    3.98
   1  -7 -13   32.26    2.47
   1   7 -13   29.46    2.28
   1   7 -12    4.56    2.52
  -1   7  12    1.76    1.56
   1  -7 -12   -0.65    3.07
   1  -7 -12    3.30    1.82
   1   7 -12    3.71    1.61
   1  -7 -11   89.31    4.74
   1  -7 -11   85.84    4.53
  -1   7  11   86.26    4.39
   1  -7 -11   89.73    5.92
   1   7 -11   85.79    5.30
   1  -7 -10   55.19    4.47
   1   7 -10   51.14    3.74
   1   7  -9    2.91    2.04
   1   7  -8   54.52    3.49
   1  -7  -7  181.52    8.48
   1   7  -7  147.87    7.65
   1   7  -6  607.77   28.68
   1  -7  -6  710.32   29.36
   1  -7  -5  468.11   21.80
   1  -7  -4  213.16   10.50
   1  -7  -3  447.95   20.74
  -1  -7   3  446.92   20.42
  -1  -7   2   49.74    3.26
   1  -7  -2   50.05    3.61
   1  -7  -1  760.16   34.10
  -1  -7   1  741.19   34.03
   1  -7   0  544.16   24.77
  -1  -7   0  538.95   24.83
   1  -7   1  335.62   15.74
  -1  -7  -1  345.36   15.97
   1  -7   2  116.54    5.98
  -1  -7  -2  124.79    6.58
   1  -7   3  253.01   11.92
  -1  -7  -3  269.89   12.57
  -1  -7  -4  179.89    8.65
   1   7   4  160.92    7.71
  -1  -7  -5   87.90    5.24
   1   7   5   78.83    4.26
  -1  -7  -6   52.42    3.94
   1   7   6   44.32    3.02
   1   7   7  146.60    7.36
  -1  -7  -9  122.07    7.08
  -1  -7 -10   19.53    2.15
   1   7  10   22.64    1.96
  -1  -7 -10   17.92    3.25
   1   7  11  139.51    6.48
  -1  -7 -11  140.03    8.06
  -1  -7 -11  135.43    6.57
   1   7  12   21.86    2.05
  -1  -7 -12   20.78    3.72
  -1  -7 -12   18.99    2.26
   1   7  12   15.89    2.99
  -1  -7 -13   15.14    2.14
   1   7  13   19.20    2.02
   1   7  13   17.31    1.90
  -1  -7 -13   17.99    3.76
   1   7  14  164.79    7.45
   1   7  14  149.28    7.34
  -1   7 -14  164.30    7.47
  -1  -7 -14  148.15    7.49
   1   7  15   14.35    1.96
  -1   7 -15   15.36    2.11
  -1  -7 -15   12.31    2.01
  -1  -7 -15   15.62    2.36
   1   7  16   62.89    3.54
  -1   7 -16   64.53    3.65
  -1  -7 -16   63.36    3.76
   1   7  17   12.11    1.74
  -1   7 -17   13.19    1.96
  -1  -7 -17    9.14    1.94
   1   7  18   14.37    1.66
  -1   7 -18   16.69    1.86
  -1  -7 -18   17.39    1.87
   1   7  19    0.67    1.18
  -1  -7 -20    2.64    1.17
  -1   8  21    4.29    0.95
  -1   8  20    8.10    1.31
  -1   8  19    7.81    1.51
   1  -8 -18   29.54    2.28
  -1   8  18   34.04    2.32
   1  -8 -17   25.97    2.30
  -1   8  17   29.45    2.21
   1  -8 -16   29.82    2.44
  -1   8  16   34.09    2.44
  -1   8  16   29.58    2.23
   1  -8 -15   93.71    5.31
  -1   8  15  112.95    5.30
  -1   8  14   72.04    3.81
   1  -8 -14   62.10    5.60
   1  -8 -14   65.61    3.86
   1   8 -14   65.94    3.65
  -1   8  13   56.07    3.33
   1  -8 -13   54.18    5.02
   1  -8 -13   54.06    3.42
   1   8 -13   58.49    3.24
  -1   8  12   53.48    3.01
   1  -8 -12   46.85    4.82
   1  -8 -12   48.36    3.29
   1   8 -12   51.84    3.02
  -1   8  11   17.96    1.95
   1   8 -11   20.42    1.94
   1  -8 -11   21.79    2.48
   1  -8 -11   19.31    2.10
   1  -8 -10   48.17    3.27
   1  -8 -10   46.56    2.99
  -1   8  10   46.12    2.81
   1  -8  -9    2.50    1.62
   1  -8  -9    4.24    2.00
  -1   8   9    3.77    1.47
  -1   8   9    1.93    1.51
   1  -8  -8   -3.50    2.91
   1  -8  -7   70.17    4.87
   1  -8  -6  355.97   17.08
   1  -8  -5  392.30   18.57
   1  -8  -4  259.74   12.66
   1  -8  -3  406.82   19.02
  -1  -8   3  403.10   18.60
  -1  -8   2   83.98    4.73
   1  -8  -2   84.60    5.07
  -1  -8   1   53.51    3.58
   1  -8  -1   48.39    3.63
  -1  -8   0  181.11    9.14
   1  -8   0  183.83    9.04
  -1  -8  -1  215.32   10.34
   1  -8   1  201.95   10.00
  -1  -8  -2  513.99   23.53
   1  -8   2  501.69   23.14
  -1  -8  -3   22.12    3.17
  -1  -8  -4   18.26    3.19
  -1  -8  -5  178.62    9.35
  -1  -8  -6  261.26   12.99
  -1  -8  -7   14.36    2.98
  -1  -8  -8   50.10    2.96
   1   8   8   46.47    2.88
  -1  -8  -9   36.77    2.64
  -1  -8  -9   38.74    2.92
   1   8   9   36.23    2.47
  -1  -8 -10   13.62    2.11
   1   8  10   13.66    1.88
  -1  -8 -10   13.42    3.70
  -1  -8 -11   36.81    2.75
   1   8  11   37.81    2.64
  -1  -8 -11   37.06    4.48
  -1  -8 -12   16.98    2.33
   1   8  12   18.04    2.10
  -1  -8 -12   12.79    3.77
   1   8  12   20.34    1.97
  -1  -8 -13  193.58    9.46
   1   8  13  204.55    9.36
   1   8  13  202.37    9.31
  -1  -8 -13  172.47   10.73
   1   8  14   65.53    3.62
  -1  -8 -14   60.65    3.75
   1   8  14   63.67    3.53
  -1  -8 -15    5.42    1.92
  -1  -8 -15    5.63    2.12
   1   8  15    9.48    1.84
   1   8  15    8.37    1.60
   1   8  16    1.48    1.63
  -1  -8 -16    6.51    2.02
  -1  -8 -16    5.37    1.70
   1   8  17   24.18    1.91
  -1  -8 -17   17.47    2.15
   1   8  18   25.00    1.82
  -1  -8 -18   20.89    1.93
   1   8  19    4.37    1.12
  -1  -8 -20   10.43    1.22
  -1   9  21    0.60    0.69
   1  -9 -21    1.07    0.88
  -1   9  20    3.65    1.10
  -1   9  19    3.65    1.31
  -1   9  18    7.29    1.53
   1  -9 -18    8.55    1.59
  -1   9  17   46.63    2.69
   1  -9 -17   38.39    2.77
   1  -9 -17   38.95    2.65
  -1   9  17   42.42    2.50
   1  -9 -16   38.32    2.86
  -1   9  16   43.39    2.73
   1  -9 -15   16.07    2.21
  -1   9  15   19.63    2.09
  -1   9  15   21.29    2.04
   1  -9 -14   31.84    2.68
  -1   9  14   29.01    2.49
  -1   9  13   34.86    2.67
   1  -9 -13   29.01    4.56
   1  -9 -13   39.52    2.83
   1   9 -13   37.09    2.52
  -1   9  12    6.28    1.91
   1  -9 -12    7.84    2.07
   1   9 -12    4.91    1.74
  -1   9  11  177.14    8.45
  -1   9  11  181.30    8.39
   1  -9 -11  170.91    9.94
   1   9 -11  177.49    8.34
   1  -9 -11  179.57    8.67
   1  -9 -11  173.06    8.53
  -1   9  10   55.95    3.28
  -1   9  10   56.00    3.28
   1  -9 -10   59.15    3.71
   1  -9 -10   57.83    3.47
   1   9 -10   56.11    3.21
  -1   9   9    7.16    1.70
   1  -9  -9    6.64    3.32
   1  -9  -9   10.62    1.90
   1  -9  -9    6.00    2.18
   1   9  -9   10.63    1.69
   1  -9  -8   51.30    3.42
  -1   9   8   53.37    3.07
   1  -9  -8   60.37    4.68
   1  -9  -7    7.61    1.76
  -1   9   7    7.10    1.61
   1  -9  -7    8.63    3.18
   1  -9  -6   13.57    3.14
   1  -9  -5   17.04    3.27
   1  -9  -4   39.20    3.55
   1  -9  -3   18.99    2.95
   1  -9  -2   70.94    4.75
  -1  -9   2   73.31    4.38
   1  -9  -1   62.42    4.20
  -1  -9   1   61.65    4.08
   1  -9   0   60.38    3.92
  -1  -9   0   53.17    4.02
  -1  -9  -1   46.02    3.78
   1  -9   1   46.77    3.33
  -1  -9  -2    1.94    2.51
  -1  -9  -3  107.19    6.35
  -1  -9  -4   68.52    4.77
  -1  -9  -5  112.60    6.68
  -1  -9  -6   27.46    2.31
  -1  -9  -6   29.35    2.44
   1   9   6   23.74    2.11
  -1  -9  -6   32.02    3.58
  -1  -9  -7   12.60    1.88
  -1  -9  -7   13.35    2.24
   1   9   7   11.87    1.70
  -1  -9  -7    9.57    3.32
   1   9   8   14.56    1.91
  -1  -9  -8   18.37    3.59
  -1  -9  -9    8.21    2.05
   1   9   9    6.97    1.72
  -1  -9 -10   48.32    3.26
   1   9  10   50.03    3.12
  -1  -9 -10   53.51    4.99
  -1  -9 -11   21.15    2.50
   1   9  11   23.90    2.25
  -1  -9 -11   20.78    3.91
  -1  -9 -12  151.49    7.57
   1   9  12  160.22    7.45
   1   9  12  155.97    7.41
  -1  -9 -13   76.65    4.42
   1   9  13   80.79    4.21
   1   9  13   76.26    4.17
   1   9  14   49.44    2.96
   1   9  14   43.22    2.82
  -1  -9 -14   43.11    3.06
   1   9  15   29.58    2.22
  -1  -9 -15   29.46    2.59
  -1  -9 -15   25.57    2.36
   1   9  15   25.13    2.09
  -1  -9 -16    5.24    1.69
  -1  -9 -16    4.93    1.93
   1   9  16    3.82    1.58
   1   9  16    3.42    1.38
  -1  -9 -17    3.71    1.68
   1   9  17    3.23    1.45
  -1  -9 -18    4.35    1.38
   1   9  18    3.73    1.25
   1   9  19    8.68    1.06
  -1  -9 -20    6.08    0.94
  -1  10  20    5.99    0.93
  -1  10  19    4.23    1.15
   1 -10 -18    1.27    1.37
  -1  10  18    4.34    1.36
   1 -10 -17   20.24    2.03
   1 -10 -17   21.99    1.93
  -1  10  17   23.58    1.93
  -1  10  17   18.21    1.73
   1 -10 -16   14.46    1.97
  -1  10  16   18.27    1.92
  -1  10  16   14.35    1.76
   1 -10 -15   58.06    3.51
  -1  10  15   58.60    3.36
  -1  10  15   56.16    3.32
   1 -10 -14    4.13    2.08
  -1  10  14    5.83    1.81
  -1  10  14    4.94    1.79
  -1  10  13    6.34    1.87
   1 -10 -13    3.97    2.01
   1  10 -13    6.39    1.72
  -1  10  12   16.35    2.11
   1 -10 -12    8.53    4.00
   1  10 -12   14.80    1.90
   1 -10 -12   15.78    2.43
  -1  10  11   46.53    3.07
   1 -10 -11   45.60    3.48
   1 -10 -11   49.47    3.36
   1  10 -11   48.86    2.93
  -1  10  10   80.61    4.13
   1 -10 -10   68.60    6.01
   1 -10 -10   76.72    4.37
   1 -10 -10   72.31    4.57
   1  10 -10   77.42    4.06
  -1  10   9  196.58    9.12
   1 -10  -9  200.28   10.74
   1 -10  -9  189.87    9.39
   1  10  -9  191.61    9.05
  -1  10   8    2.83    1.67
   1 -10  -8    2.83    3.51
   1 -10  -8    5.30    1.96
   1  10  -8    2.70    1.72
  -1  10   7   43.37    2.83
   1 -10  -7   39.14    4.44
   1 -10  -7   52.95    3.10
   1  10  -7   46.06    2.81
  -1  10   6   66.47    3.74
  -1  10   6   74.24    3.75
   1 -10  -6   73.92    5.23
   1 -10  -6   70.40    4.16
   1 -10  -6   74.76    3.89
   1  10  -6   66.02    3.73
   1 -10  -5   74.44    3.95
  -1  10   5   72.16    3.82
  -1  10   5   74.19    3.78
   1 -10  -5   64.61    5.24
   1 -10  -4   26.03    3.50
   1 -10  -3   16.72    3.01
   1 -10  -2   20.10    3.01
  -1 -10   1    4.67    2.37
   1 -10  -1    6.06    2.55
  -1 -10   0   17.48    2.88
   1 -10   0   17.91    2.66
  -1 -10  -1   18.15    2.96
  -1 -10  -2  158.59    8.57
  -1 -10  -3    7.34    2.91
  -1 -10  -4  141.92    6.83
  -1 -10  -4  142.45    6.96
  -1 -10  -4  133.19    7.90
  -1 -10  -5    8.54    1.88
  -1 -10  -5    8.51    2.16
  -1 -10  -5   10.81    3.11
  -1 -10  -6   16.82    2.19
  -1 -10  -6   19.11    2.35
   1  10   6   17.03    1.90
  -1 -10  -6   17.60    3.63
  -1 -10  -7   42.25    3.32
  -1 -10  -7   45.14    3.07
   1  10   7   44.83    2.84
  -1 -10  -7   50.11    4.62
  -1 -10  -8   18.93    2.53
   1  10   8   20.31    2.14
  -1 -10  -8   19.13    3.91
   1  10   9   27.56    2.35
  -1 -10  -9   25.95    4.35
   1  10  10   54.45    3.33
  -1 -10 -11   77.33    4.56
   1  10  11   83.21    4.39
   1  10  11   84.80    4.36
  -1 -10 -11   72.91    6.10
  -1 -10 -12   25.76    2.54
   1  10  12   28.64    2.39
   1  10  12   23.95    2.28
   1  10  13   85.58    4.42
  -1 -10 -13   80.39    4.64
   1  10  13   85.08    4.41
  -1 -10 -14    0.46    1.92
   1  10  14    2.64    1.68
   1  10  14   -1.68    1.63
   1  10  15   72.29    3.75
  -1 -10 -15   68.66    3.86
  -1 -10 -15   66.54    3.97
   1  10  15   68.58    3.67
  -1 -10 -16   15.79    2.00
   1  10  16   17.09    1.73
   1  10  16   13.25    1.53
  -1 -10 -17   -0.22    1.48
  -1 -10 -18    1.21    1.13
   1  10  18    0.96    1.06
  -1 -10 -19   15.72    1.44
  -1  11  19   13.94    1.18
   1 -11 -18    4.26    1.17
  -1  11  18    3.88    1.23
   1 -11 -17   10.80    1.64
   1 -11 -17   11.81    1.58
  -1  11  17   14.06    1.59
  -1  11  17   11.54    1.40
   1 -11 -16    1.87    1.65
   1 -11 -16    2.14    1.74
  -1  11  16    5.75    1.54
  -1  11  16    0.78    1.39
   1 -11 -15    2.69    1.86
  -1  11  15    4.01    1.66
  -1  11  15    2.73    1.62
   1 -11 -14   63.18    3.73
  -1  11  14   62.40    3.56
  -1  11  14   63.87    3.56
   1 -11 -13    4.23    2.11
  -1  11  13    6.06    1.80
  -1  11  13    4.28    1.87
  -1  11  12   34.90    2.62
   1  11 -12   35.28    2.47
   1 -11 -12   38.06    2.97
   1 -11 -11  135.07    9.14
   1  11 -11  150.00    7.17
   1 -11 -11  155.59    7.50
   1 -11 -10   90.53    6.60
   1  11 -10   89.11    4.58
   1 -11 -10   87.30    5.11
   1 -11  -9   28.05    4.18
   1 -11  -9   32.74    2.78
   1  11  -9   29.35    2.40
  -1  11   8   12.83    2.07
   1 -11  -8   11.50    3.75
   1 -11  -8   17.17    2.23
   1  11  -8   14.65    1.98
  -1  11   7   22.55    2.23
  -1  11   7   24.40    2.13
   1 -11  -7   23.34    3.92
   1 -11  -7   24.29    2.54
   1 -11  -7   25.84    2.70
   1  11  -7   23.66    2.19
  -1  11   6  161.45    7.63
  -1  11   6  161.28    7.69
   1 -11  -6  144.49    9.07
   1 -11  -6  167.65    7.84
   1 -11  -6  167.35    8.03
   1  11  -6  155.13    7.63
  -1  11   5   23.93    2.17
  -1  11   5   26.36    2.23
   1 -11  -5   24.37    3.96
   1 -11  -5   25.91    2.40
   1 -11  -5   24.29    2.72
   1  11  -5   25.55    2.21
  -1  11   4  323.94   14.35
  -1  11   4  313.99   14.38
   1 -11  -4  316.63   15.58
   1 -11  -4  334.18   14.49
   1  11  -4  287.94   14.35
  -1  11   3   26.35    2.14
  -1  11   3   27.41    2.10
   1 -11  -3   30.66    3.67
   1 -11  -3   30.11    2.37
   1  11  -3   27.71    2.29
   1 -11  -2   36.84    2.57
  -1  11   2   38.89    2.37
   1 -11  -2   31.14    3.68
   1 -11  -1   10.59    2.65
   1 -11  -1   10.29    1.76
  -1 -11   0   34.32    3.56
  -1 -11  -1   17.88    3.26
   1  11   1   15.31    1.75
  -1 -11  -1   17.06    1.98
  -1 -11  -2   13.98    3.30
  -1 -11  -2   13.39    2.22
  -1 -11  -2   15.50    1.92
  -1  11  -2   14.02    1.83
   1  11   3   25.10    2.11
  -1 -11  -3   23.92    3.77
  -1  11  -3   19.88    2.02
  -1 -11  -3   26.39    2.24
  -1 -11  -3   25.17    2.57
  -1 -11  -4   31.99    3.98
  -1  11  -4   29.41    2.22
  -1 -11  -4   30.02    2.73
  -1 -11  -4   31.30    2.44
  -1 -11  -5   85.17    6.16
  -1  11  -5   77.97    4.22
  -1 -11  -5   84.94    4.74
  -1 -11  -5   88.37    4.56
  -1 -11  -6  103.41    5.53
  -1 -11  -6  102.72    5.39
  -1 -11  -6  103.71    6.89
  -1 -11  -7   36.88    2.97
  -1 -11  -7   38.63    3.11
   1  11   7   37.38    2.69
  -1 -11  -7   42.37    4.70
  -1 -11  -8  107.05    5.53
  -1 -11  -8  110.88    5.75
   1  11   8  100.92    5.34
  -1 -11  -8   94.64    7.17
   1  11   9    3.95    1.88
  -1 -11  -9    1.98    3.75
   1  11   9    4.92    1.95
   1  11  10   41.82    2.95
   1  11  10   46.79    2.96
  -1 -11 -10   37.88    4.90
  -1 -11 -11   27.10    2.62
   1  11  11   25.33    2.31
   1  11  11   25.15    2.36
  -1 -11 -12   64.20    3.98
   1  11  12   65.79    3.67
   1  11  12   63.19    3.69
   1  11  13   30.60    2.39
  -1 -11 -13   34.46    2.71
   1  11  13   35.19    2.47
  -1 -11 -14    4.00    1.87
   1  11  14    5.75    1.60
   1  11  14    4.93    1.60
  -1 -11 -15   15.48    1.91
  -1 -11 -15   12.97    2.00
   1  11  15   13.98    1.66
   1  11  15   12.55    1.62
  -1 -11 -16    2.93    1.58
   1  11  16    2.27    1.33
   1  11  16    3.06    1.20
   1  11  17    3.16    1.14
  -1 -11 -17    3.01    1.29
   1 -12 -19    1.04    0.82
  -1  12  17   32.77    1.93
  -1  12  17   29.38    1.82
   1 -12 -17   27.91    1.96
  -1  12  16   28.13    1.91
  -1  12  16   26.76    1.87
   1 -12 -16   22.42    2.06
   1 -12 -16   25.76    2.02
  -1  12  15   43.50    2.66
   1 -12 -15   42.25    2.82
  -1  12  15   44.96    2.66
   1 -12 -14   10.25    1.99
  -1  12  14   10.67    1.74
  -1  12  14    8.07    1.74
   1 -12 -13   32.16    2.72
  -1  12  13   31.83    2.37
  -1  12  13   30.11    2.43
   1 -12 -12    8.43    2.20
  -1  12  12    8.24    1.82
  -1  12  12   10.13    1.97
   1  12 -11   23.11    2.07
   1  12 -10   92.73    4.73
  -1  12   9   99.83    5.09
   1 -12  -9   92.93    6.99
   1 -12  -9  112.15    5.31
   1  12  -9   90.52    4.98
  -1  12   8   63.86    3.72
   1 -12  -8   57.03    5.57
   1 -12  -8   70.64    4.00
   1 -12  -8   71.74    4.18
   1  12  -8   57.68    3.58
  -1  12   7   43.20    2.85
   1 -12  -7   37.59    4.51
   1 -12  -7   38.49    3.44
   1 -12  -7   42.42    3.08
   1  12  -7   37.07    2.73
  -1  12   6   47.61    3.13
   1 -12  -6   50.60    4.90
   1 -12  -6   54.97    3.75
   1 -12  -6   57.40    3.44
   1  12  -6   49.87    3.13
  -1  12   5   63.51    3.79
   1 -12  -5   62.97    5.43
   1  12  -5   65.14    3.80
   1 -12  -5   77.53    4.04
   1 -12  -5   73.44    4.20
   1 -12  -4   93.33    6.41
   1  12  -4   90.49    4.95
   1 -12  -4   98.84    5.10
   1 -12  -4  104.02    5.40
   1 -12  -3  379.12   19.56
   1  12  -3  384.57   18.44
   1 -12  -3  440.23   18.56
   1 -12  -2   46.48    4.40
   1  12  -2   51.98    3.17
   1 -12  -2   50.50    3.17
   1  12  -1   52.99    2.84
   1 -12  -1   47.01    3.13
   1  12   0   52.05    3.11
  -1 -12   0   51.52    3.52
   1  12   1    6.85    1.64
  -1 -12  -1    8.92    3.03
  -1  12  -1    5.75    1.81
  -1 -12  -1    6.23    2.26
  -1 -12  -2   90.47    6.09
   1  12   2   96.45    4.62
  -1  12  -2   84.34    4.59
  -1 -12  -2   91.02    4.98
  -1 -12  -2   85.83    4.71
  -1 -12  -3   18.07    3.73
   1  12   3   20.89    2.14
  -1  12  -3   22.82    2.12
  -1 -12  -3   23.54    2.60
  -1 -12  -3   23.34    2.31
   1  12   4   88.93    4.55
  -1  12  -4   80.74    4.41
  -1 -12  -4   91.38    4.91
  -1 -12  -4   91.18    4.72
  -1 -12  -5   33.87    4.34
   1  12   5   31.71    2.47
  -1  12  -5   33.57    2.39
  -1 -12  -5   32.63    3.03
  -1 -12  -5   35.26    2.85
  -1 -12  -6   69.41    4.30
  -1 -12  -6   71.57    4.14
  -1 -12  -6   62.91    5.55
  -1 -12  -7  121.23    6.31
  -1 -12  -7  124.42    6.11
  -1 -12  -8   23.87    2.95
  -1 -12  -8   21.82    2.49
   1  12   8   21.42    2.20
  -1 -12  -8   17.65    3.90
   1  12   8   20.27    2.27
  -1 -12  -9    8.48    2.39
   1  12   9    8.15    1.95
   1  12   9    9.54    2.07
   1  12  10   38.65    2.76
   1  12  10   41.01    2.85
   1  12  11    6.30    1.82
   1  12  11    7.82    1.90
   1  12  12   32.74    2.43
  -1 -12 -12   33.22    2.67
   1  12  12   32.55    2.46
  -1 -12 -13   16.13    2.23
   1  12  13   19.95    1.91
   1  12  13   19.19    1.95
   1  12  14   36.89    2.28
   1  12  14   33.57    2.26
  -1 -12 -15    6.97    1.63
  -1 -12 -15    6.02    1.71
   1  12  15    7.08    1.37
   1  12  15    7.82    1.37
  -1 -12 -16   16.54    1.62
   1  12  16   13.42    1.30
  -1 -12 -17   11.27    1.23
  -1 -12 -17   14.77    1.40
  -1 -12 -18    4.01    0.88
   1 -13 -17    5.12    1.00
  -1  13  17    6.46    0.88
   1 -13 -16    0.09    1.28
   1 -13 -16    0.69    1.29
  -1  13  16    1.25    1.08
   1 -13 -15    1.36    1.55
  -1  13  15   -1.15    1.31
  -1  13  15    2.45    1.33
  -1  13  14   33.94    2.32
  -1  13  14   39.77    2.41
   1 -13 -14   35.59    2.62
  -1  13  13   36.74    2.54
  -1  13  13   42.23    2.62
   1 -13 -13   40.18    2.88
  -1  13  12   43.39    2.81
  -1  13  11    7.24    1.80
  -1  13  10    2.79    1.86
   1  13 -10   -0.57    1.62
   1 -13 -10    3.82    2.20
  -1  13   9   14.40    2.04
   1  13  -9   12.40    1.89
   1 -13  -9   15.23    2.79
   1 -13  -9   16.11    2.43
  -1  13   8    0.81    1.83
   1 -13  -8    2.39    2.45
   1 -13  -8    3.29    2.29
   1  13  -8    1.68    1.78
  -1  13   7   11.47    1.96
   1 -13  -7    5.82    3.64
   1  13  -7   13.12    1.97
   1 -13  -7    9.80    2.63
   1 -13  -7   11.85    2.40
   1 -13  -6   18.90    3.97
   1  13  -6   20.75    2.17
   1 -13  -6   24.33    3.00
   1 -13  -6   20.90    2.55
   1 -13  -5   10.49    3.69
   1  13  -5   10.34    2.06
   1 -13  -5   16.23    2.22
   1 -13  -5   11.89    2.71
   1 -13  -4    3.93    3.34
   1  13  -4    5.39    1.97
   1 -13  -4    6.28    2.57
   1 -13  -4    5.03    2.02
   1  13  -3   25.43    2.43
   1 -13  -3   27.93    2.55
   1 -13  -3   31.66    2.94
  -1  13   2  178.69    8.50
   1  13  -2  178.11    8.60
  -1 -13   2  176.42    8.72
   1 -13  -2  190.03    8.66
  -1  13   1   10.98    1.74
   1  13  -1   18.04    2.23
   1 -13  -1   13.88    2.08
  -1 -13   1   12.58    2.30
   1  13   0  157.24    7.41
  -1  13   0  159.41    7.53
  -1 -13   0  150.30    7.74
  -1  13  -1   81.08    4.28
   1  13   1   80.18    4.21
  -1 -13  -1   80.71    4.60
  -1 -13  -1   79.71    4.41
   1  13   2   57.98    3.28
  -1  13  -2   50.67    3.26
  -1 -13  -2   56.39    3.43
  -1 -13  -2   55.05    3.74
   1  13   3   31.19    2.40
  -1 -13  -3   22.26    3.92
  -1  13  -3   32.26    2.39
  -1 -13  -3   29.18    2.67
  -1 -13  -3   32.64    2.96
  -1 -13  -4   31.97    4.35
   1  13   4   37.96    2.68
  -1  13  -4   35.45    2.51
  -1 -13  -4   32.29    3.17
  -1 -13  -4   39.19    2.92
  -1 -13  -5    9.44    3.69
   1  13   5   11.85    1.94
  -1  13  -5    7.78    1.79
  -1 -13  -5   16.89    2.63
  -1 -13  -5   11.48    2.30
  -1 -13  -6  154.66    7.79
  -1 -13  -6  154.80    7.61
   1  13   6  160.71    7.46
  -1 -13  -7   13.71    2.43
  -1 -13  -7   12.15    2.70
   1  13   7   16.89    2.13
  -1 -13  -8    5.91    2.22
   1  13   8    2.71    1.77
  -1 -13  -9    4.78    2.26
   1  13   9    4.76    1.82
   1  13   9    3.17    1.86
  -1 -13 -10    4.89    2.21
   1  13  10    4.10    1.81
   1  13  10    2.49    1.75
   1  13  11   12.39    1.79
   1  13  11    9.71    1.81
  -1 -13 -12    3.73    1.98
   1  13  12    1.84    1.55
   1  13  12    6.15    1.60
  -1 -13 -13    9.01    1.89
   1  13  13    8.96    1.60
  -1 -13 -14   13.42    1.88
  -1 -13 -14   15.25    1.81
   1  13  14   17.23    1.61
  -1 -13 -15    1.33    1.40
  -1 -13 -15    2.19    1.30
   1  13  15    0.60    1.09
   1  13  16   29.18    1.71
  -1 -13 -16   31.36    1.90
   1 -14 -16   16.57    1.23
  -1  14  16   15.03    1.12
   1 -14 -16   14.14    1.24
  -1  14  15    5.93    1.11
   1 -14 -15    4.83    1.32
   1 -14 -15    5.57    1.31
  -1  14  14   11.15    1.44
   1 -14 -14   10.39    1.67
  -1  14  13   17.84    1.73
   1 -14 -13   16.69    1.99
  -1  14  12   17.70    1.86
  -1  14  11    6.74    1.66
   1 -14 -11    6.84    2.05
   1 -14 -10    3.75    2.08
  -1  14   9    0.66    1.69
   1  14  -9   -0.24    1.54
   1 -14  -9    5.35    2.34
   1 -14  -9    1.33    2.17
  -1  14   8    3.11    1.74
   1  14  -8    2.05    1.62
   1 -14  -8    2.95    2.41
   1 -14  -8    2.88    2.23
  -1  14   7   12.25    1.95
   1  14  -7   10.01    1.86
   1 -14  -7   10.84    2.66
   1 -14  -7   15.56    2.22
  -1  14   6    8.00    1.84
   1  14  -6    7.25    1.85
   1 -14  -6    9.02    2.62
   1 -14  -6    7.57    2.14
  -1  14   5    2.35    1.78
   1  14  -5    1.19    1.82
   1 -14  -5    0.96    2.10
   1 -14  -5   -0.73    2.52
  -1  14   4   32.71    2.49
   1  14  -4   35.65    2.65
   1 -14  -4   36.90    2.87
   1 -14  -4   36.33    3.16
  -1  14   3    4.26    1.66
   1  14  -3    4.47    2.00
   1 -14  -3    2.29    2.03
   1 -14  -3    5.28    2.50
  -1  14   2  204.32    9.95
   1  14  -2  218.05   10.06
  -1 -14   2  205.62   10.17
   1 -14  -2  214.25   10.11
   1 -14  -2  235.22   10.36
  -1  14   1  243.45   10.37
   1  14  -1  230.80   10.38
  -1 -14   1  215.17   10.49
   1 -14  -1  234.71   10.60
   1  14   0    6.96    1.61
   1  14   0    9.25    2.11
  -1  14   0   10.25    1.98
  -1 -14   0    8.83    2.26
  -1  14  -1  239.80   11.55
   1  14   1  243.04   11.52
  -1 -14  -1  253.60   11.82
  -1 -14  -1  265.68   11.65
   1  14   2  198.32    9.32
  -1  14  -2  189.07    9.30
  -1 -14  -2  204.99    9.44
  -1 -14  -2  205.75    9.63
   1  14   3   24.31    2.14
  -1  14  -3   21.53    2.08
  -1 -14  -3   19.02    2.70
  -1 -14  -3   22.36    2.36
   1  14   4   11.90    1.89
  -1  14  -4    8.91    1.74
  -1 -14  -4   10.43    2.10
  -1 -14  -4    7.84    2.50
   1  14   5  114.59    5.43
  -1 -14  -5  101.71    5.82
  -1 -14  -5  102.73    5.62
   1  14   6   46.37    2.92
  -1 -14  -6   44.66    3.21
  -1 -14  -6   42.49    3.44
   1  14   7   47.23    3.00
  -1 -14  -7   48.48    3.29
  -1 -14  -8   52.46    3.48
  -1 -14  -9   34.15    2.79
  -1 -14 -10   19.00    2.31
   1  14  10   18.77    1.96
  -1 -14 -11   10.89    2.00
   1  14  11   10.94    1.69
   1  14  12    1.70    1.41
  -1 -14 -13   16.33    1.80
  -1 -14 -13   14.26    1.55
   1  14  13   15.79    1.53
  -1 -14 -14    5.50    1.42
  -1 -14 -14    5.72    1.25
   1  14  14    4.60    1.11
  -1 -14 -15   19.43    1.32
   1  14  15   17.66    1.25
  -1 -14 -15   17.95    1.43
   1 -15 -15    4.24    0.92
  -1  15  15    6.55    0.83
   1 -15 -14    6.97    1.28
   1 -15 -14    8.94    1.34
  -1  15  14    8.84    1.16
   1 -15 -13    0.39    0.98
  -1  15  13    0.74    1.16
  -1  15  12    8.67    1.41
   1 -15 -12    6.52    1.66
   1 -15 -11    7.55    1.86
   1 -15 -10   93.94    4.91
  -1  15   9   11.75    1.75
   1 -15  -9   13.58    2.13
  -1  15   8   12.71    1.76
   1  15  -8    9.26    1.55
   1 -15  -8    9.56    2.11
   1 -15  -8   10.59    2.41
  -1  15   7   18.19    1.97
   1  15  -7   19.41    1.86
   1 -15  -7   16.18    2.46
   1 -15  -7   21.69    2.32
  -1  15   6    9.13    1.69
   1  15  -6    7.68    1.69
   1 -15  -6    4.39    2.05
   1 -15  -6   10.15    2.33
  -1  15   5   12.58    1.80
   1  15  -5    9.45    1.82
   1 -15  -5   13.77    2.10
   1 -15  -5   10.38    2.53
  -1  15   4    2.40    1.59
   1  15  -4    2.33    1.75
   1 -15  -4    0.63    2.38
   1 -15  -4    3.57    1.99
  -1  15   3    6.55    1.57
   1  15  -3    8.99    1.92
  -1  15   3    8.67    1.93
   1 -15  -3    9.83    2.46
   1 -15  -3    5.35    1.97
  -1  15   2    4.91    1.51
   1  15  -2    5.94    1.94
  -1  15   2    5.82    1.88
   1 -15  -2    6.74    2.33
   1 -15  -2    5.86    1.89
  -1 -15   2    3.88    1.95
  -1  15   1   48.49    3.05
   1  15  -1   49.09    3.09
   1 -15  -1   48.06    3.43
   1  15   0   49.97    3.16
  -1  15   0   51.18    3.06
   1 -15   0   48.10    3.44
  -1 -15   0   48.50    3.33
   1  15   1    1.54    1.45
  -1  15  -1    3.82    1.71
   1  15   1    2.42    1.97
  -1 -15  -1    0.41    2.16
   1 -15   1    3.27    2.13
   1  15   2   17.83    1.91
  -1  15  -2   19.05    1.99
   1  15   2   22.30    2.32
  -1 -15  -2   22.86    2.59
   1 -15   2   23.31    2.41
  -1 -15  -2   20.37    2.22
   1  15   3   23.75    2.04
  -1  15  -3   20.26    1.95
   1 -15   3   19.64    2.33
  -1 -15  -3   21.92    2.66
  -1 -15  -3   23.14    2.29
   1  15   4   38.30    2.45
  -1 -15  -4   34.40    2.72
  -1 -15  -4   29.20    2.91
   1  15   5   38.28    2.51
  -1 -15  -5   34.56    2.99
  -1 -15  -5   33.11    2.78
  -1 -15  -6    7.98    2.06
   1  15   6    7.70    1.72
  -1 -15  -7    1.47    1.96
   1  15   7    2.71    1.61
  -1 -15  -8    2.90    1.89
   1  15   8    6.40    1.60
  -1 -15  -9   11.64    1.91
  -1 -15 -10   15.14    1.91
  -1 -15 -11    2.96    1.59
  -1 -15 -11    2.59    1.15
   1  15  11    1.96    1.31
  -1 -15 -12   28.61    1.90
   1  15  12   38.30    2.05
  -1 -15 -13    1.07    0.84
   1  15  13    1.38    1.03
  -1 -15 -14    9.23    1.04
   1  15  14    8.46    0.91
   1 -16 -13    4.86    1.03
  -1  16  13    2.38    0.88
   1 -16 -12    8.96    1.36
   1 -16 -11   12.82    1.63
   1 -16 -10    0.02    1.53
  -1  16  10    2.31    1.27
   1 -16  -9    8.74    1.72
  -1  16   9    7.77    1.38
   1 -16  -8    0.78    1.70
  -1  16   8    1.24    1.35
   1 -16  -7   31.10    2.43
  -1  16   7   34.26    2.20
   1  16  -7   32.18    2.03
   1 -16  -6    2.60    1.74
   1 -16  -6    5.61    2.06
   1  16  -6    3.36    1.37
  -1  16   6    3.73    1.40
   1 -16  -5   11.34    2.31
   1 -16  -5   13.11    1.92
   1  16  -5   12.06    1.65
  -1  16   5   13.95    1.82
  -1  16   5   11.81    1.56
   1 -16  -4   -2.54    1.73
   1 -16  -4    0.19    2.06
   1  16  -4   -1.70    1.54
  -1  16   4    1.43    1.65
  -1  16   4    1.84    1.39
   1 -16  -3    2.25    2.10
   1 -16  -3    0.31    1.70
   1  16  -3    2.64    1.64
  -1  16   3    1.58    1.68
  -1  16   3    3.10    1.31
   1 -16  -2   12.02    2.23
  -1  16   2   15.37    1.87
   1  16  -2   14.41    1.87
   1 -16  -1   35.42    2.89
  -1 -16   1   35.31    2.70
   1  16  -1   40.98    2.60
  -1  16   1   39.02    2.52
  -1 -16   0    6.91    1.96
   1 -16   0    5.67    2.03
  -1  16   0    6.30    1.61
   1  16   0    4.34    1.80
  -1 -16  -1    6.51    2.01
   1 -16   1    9.45    2.05
  -1  16  -1    6.85    1.58
   1  16   1    8.39    1.87
   1  16   1    6.71    1.34
  -1 -16  -2  152.63    7.09
   1 -16   2  138.68    6.99
  -1 -16  -2  140.94    6.88
   1  16   2  134.85    6.74
  -1  16  -2  136.75    6.74
  -1 -16  -3   19.34    2.34
   1 -16   3   21.55    2.02
  -1 -16  -3   17.88    2.02
   1  16   3   22.19    2.10
   1  16   3   16.68    1.73
  -1 -16  -4   14.35    1.93
   1  16   4   13.31    1.95
   1  16   4   11.75    1.61
  -1 -16  -5    5.44    1.78
   1  16   5    6.72    1.76
   1  16   5    5.90    1.50
  -1 -16  -6   37.44    2.52
   1  16   6   34.15    2.28
  -1 -16  -7   10.14    1.83
   1  16   7   11.98    1.53
  -1 -16  -8    2.27    1.57
   1  16   8    2.29    1.32
  -1 -16  -9   25.73    2.04
   1  16   9   23.70    1.80
  -1 -16 -10    6.90    1.48
  -1 -16 -11   19.48    1.63
  -1 -16 -12    3.47    1.08
   1  16  12    5.17    0.96
   1  16  12    3.84    0.84
   1 -17 -11    2.53    0.99
  -1  17  11    2.08    0.80
  -1  17  11    2.41    0.78
   1 -17 -10    2.75    1.18
  -1  17  10    3.43    1.00
  -1  17  10    2.55    0.91
   1 -17  -9   23.67    1.83
  -1  17   9   26.37    1.61
  -1  17   9   27.44    1.71
   1 -17  -8   23.65    1.76
  -1  17   8   20.45    1.50
  -1  17   8   21.75    1.64
   1 -17  -7    8.13    1.46
  -1  17   7    6.95    1.33
  -1  17   7    8.13    1.17
   1 -17  -6    7.42    1.47
  -1  17   6    8.94    1.41
  -1  17   6    5.67    1.17
   1 -17  -5   14.84    1.64
   1  17  -5   14.55    1.37
  -1  17   5   16.34    1.58
  -1  17   5   12.89    1.35
   1 -17  -4    1.89    1.74
   1 -17  -4    4.35    1.39
  -1  17   4    2.50    1.37
   1  17  -4    4.12    1.25
  -1  17   4    2.77    1.05
   1 -17  -3    5.22    1.86
  -1  17   3    7.90    1.45
   1  17  -3    9.95    1.43
   1 -17  -2    7.25    1.85
   1  17  -2    9.37    1.48
  -1  17   2    8.59    1.43
   1 -17  -1   20.88    2.11
  -1  17   1   23.23    1.76
   1  17  -1   23.76    1.89
   1 -17   0    6.91    1.69
   1  17   0    9.94    1.58
  -1  17   0    7.96    1.34
   1 -17   1   30.65    2.33
  -1  17  -1   30.07    2.00
   1  17   2    7.51    1.57
  -1 -17  -3   10.08    1.39
   1  17   3    8.95    1.59
   1  17   3    6.95    1.18
  -1 -17  -4    5.89    1.42
   1  17   4    7.30    1.19
  -1 -17  -5    7.73    1.49
   1  17   5   10.18    1.51
   1  17   5    8.68    1.23
  -1 -17  -6   11.37    1.49
   1  17   6   14.73    1.56
   1  17   6   12.86    1.30
  -1 -17  -7    7.39    1.42
   1  17   7    7.84    1.14
  -1 -17  -8    0.58    1.18
   1  17   8   -0.81    1.15
   1  17   8    2.20    1.00
   1  17   9    2.82    1.03
   1  17   9    1.96    0.91
  -1 -17 -10    5.51    1.01
   1  17  10    2.81    0.80
  -1  18   6    4.55    0.90
   1 -18  -6    3.94    0.93
  -1  18   5    9.04    1.03
  -1  18   4    0.65    0.92
  -1  18   3    5.38    0.98
   1  18  -2    0.75    0.96
  -1  18   2    1.23    0.90
   1  18  -1    2.64    1.07
   1  18   0   -1.38    1.09
   1  18   1    3.85    1.14
   1  18   2    3.33    1.13
   1  18   3    4.55    1.15
   1  18   4    1.45    1.05
   1  18   5   -0.54    1.01
   1  18   6   -0.37    0.90
   1  18   7    0.13    0.79
   2   0 -24    2.27    1.41
   2   0 -23    2.06    1.79
   2   0 -22    7.13    2.09
   2   0 -21   27.42    2.78
   2   0 -20   48.38    3.52
   2   0 -19    1.69    2.55
   2   0 -18   21.72    4.52
   2   0 -18   29.54    2.85
   2   0 -17   50.72    5.39
   2   0 -17   48.41    3.53
   2   0 -16   48.60    3.29
   2   0 -16   51.11    5.26
   2   0 -16   54.29    3.53
   2   0 -15  109.69    7.00
   2   0 -15   97.68    5.12
   2   0 -15  100.74    5.28
   2   0 -14  116.79    6.04
   2   0 -14  141.83    7.64
   2   0 -13   17.20    3.41
   2   0 -12  298.97   13.71
   2   0 -12  264.28   12.70
   2   0 -11  321.06   14.73
   2   0 -11  292.03   13.88
   2   0 -10  174.64    9.19
   2   0 -10  178.81    8.46
   2   0  -9  339.60   15.24
   2   0  -9  310.80   14.66
   2   0  -8  404.36   18.95
   2   0  -8  405.97   18.52
   2   0  -8  414.41   18.99
   2   0  -7  414.39   19.01
   2   0  -7  415.22   18.66
   2   0  -7  402.19   19.03
   2   0  -6 1010.73   45.50
   2   0  -6 1009.56   45.26
   2   0  -6 1011.63   45.51
   2   0  -5 1772.36   79.36
   2   0  -5 1788.29   79.18
   2   0  -5 1741.45   79.37
   2   0  -4   32.31    1.99
   2   0  -3   58.02    3.07
   2   0  -3   66.73    3.32
   2   0  -2   60.79    3.09
   2   0  -1   51.84    2.75
   2   0   1  125.10    5.94
  -2   0  -2  648.25   29.41
  -2   0  -2  653.79   29.26
  -2   0  -3  308.30   13.79
  -2   0  -3  293.59   13.99
  -2   0  -5  450.28   21.04
  -2   0  -5  461.87   20.75
  -2   0  -6 4364.40  198.69
  -2   0  -6 4485.70  198.37
  -2   0  -7  311.22   14.39
  -2   0  -7  313.49   14.88
  -2   0  -8  372.15   18.07
  -2   0  -8  385.14   17.49
  -2   0  -9   79.53    5.13
  -2   0  -9   71.69    4.12
  -2   0 -10  168.33    8.59
  -2   0 -10  151.74    7.59
  -2   0 -11   54.26    4.46
  -2   0 -12   29.70    3.92
  -2   0 -12   30.98    2.52
  -2   0 -13   30.07    4.01
  -2   0 -13   29.25    2.59
  -2   0 -14    2.29    2.36
  -2   0 -14   -1.20    3.72
  -2   0 -15   26.20    4.64
  -2   0 -15   25.32    2.86
  -2   0 -16   63.03    3.83
   2   0  16   44.60    5.31
  -2   0 -17    2.20    2.42
  -2   0 -18    0.47    2.51
  -2   0 -19   16.43    2.52
  -2   0 -20    0.09    2.08
  -2   0 -21   -0.74    1.82
  -2   0 -22    5.81    1.43
   2  -1 -24    1.16    1.30
   2  -1 -23    6.40    1.78
   2  -1 -22   14.83    2.22
   2  -1 -21    9.70    2.36
   2  -1 -20    5.77    2.46
   2  -1 -19   30.61    3.01
   2  -1 -18   88.60    5.02
   2  -1 -18   80.59    6.74
   2  -1 -17   19.05    4.33
   2  -1 -17   17.98    2.69
   2   1 -17   18.91    2.38
   2  -1 -16   14.22    2.51
   2   1 -16   18.34    2.25
   2  -1 -15   69.99    4.02
   2  -1 -15   69.25    3.84
   2   1 -15   64.19    3.76
   2  -1 -15   69.60    5.61
   2  -1 -14   33.08    4.24
   2  -1 -14   32.09    2.72
   2  -1 -14   34.10    2.50
   2  -1 -13   15.63    2.16
   2  -1 -13   15.86    3.52
   2  -1 -12    9.42    1.98
   2  -1 -12   11.32    3.26
   2  -1 -11  366.88   17.21
   2  -1 -11  382.24   17.86
   2  -1 -10   43.54    3.05
   2   1 -10   41.55    2.53
   2  -1 -10   41.46    3.82
   2   1  -9  217.71   10.27
   2  -1  -9  227.34   10.54
   2  -1  -9  233.89   11.03
   2   1  -8  124.00    5.99
   2  -1  -8  122.16    6.21
   2  -1  -8  133.85    6.74
   2  -1  -8  137.10    6.71
   2  -1  -7  123.34    5.92
   2   1  -7  119.77    5.68
   2  -1  -7  119.67    6.32
   2  -1  -7  123.15    6.24
   2   1  -6  763.18   34.30
   2  -1  -6  766.39   34.44
   2  -1  -6  773.81   34.62
   2  -1  -6  763.86   34.61
   2   1  -5  307.72   13.54
   2  -1  -5  289.54   13.69
   2  -1  -5  295.11   13.85
   2  -1  -5  297.46   13.85
   2   1  -4  691.69   30.59
   2  -1  -4  668.43   30.70
   2  -1  -3 1030.96   46.20
   2  -1  -2 1038.84   47.11
   2  -1  -2 1069.74   47.14
   2  -1  -1 1603.47   70.79
  -2  -1   1 1603.90   70.78
   2  -1  -1 1543.73   70.80
  -2  -1   0  606.97   27.35
   2  -1   0  612.16   27.38
   2  -1   1 1558.85   69.70
  -2  -1  -2  944.26   42.41
  -2  -1  -3   95.56    5.08
  -2  -1  -3   99.21    4.90
  -2   1  -4 9064.14  406.19
  -2  -1  -4 8901.39  406.44
  -2  -1  -4 9344.18  406.32
  -2   1  -5 2803.27  124.39
  -2  -1  -5 2735.94  124.71
  -2  -1  -5 2792.60  124.53
  -2  -1  -6  286.95   13.30
  -2  -1  -6  286.08   13.61
  -2   1  -6  285.96   13.09
  -2   1  -7  578.75   26.62
  -2  -1  -7  586.50   27.22
  -2  -1  -7  611.90   26.85
  -2  -1  -8  254.78   11.87
  -2  -1  -8  261.60   12.37
  -2   1  -8  245.86   11.59
  -2  -1  -9   33.76    3.67
  -2  -1  -9   32.30    2.71
  -2  -1 -10  123.43    6.42
  -2  -1 -10  125.70    7.12
  -2  -1 -11  178.36    8.92
  -2  -1 -11  189.80    9.84
  -2  -1 -12   44.59    3.07
  -2  -1 -12   48.52    4.47
  -2  -1 -13   15.75    1.89
  -2  -1 -13    8.49    2.29
  -2  -1 -13   10.35    3.81
  -2  -1 -14   38.72    2.58
  -2  -1 -14   29.11    4.34
  -2  -1 -14   29.23    2.87
  -2  -1 -15   23.18    2.69
  -2  -1 -15   21.12    4.16
   2  -1  16   62.83    5.76
  -2  -1 -16   70.41    4.32
  -2  -1 -17   57.03    3.87
  -2  -1 -18   31.74    3.02
  -2  -1 -19   24.01    2.62
  -2  -1 -20   -0.03    2.03
  -2  -1 -21    0.49    1.77
  -2  -1 -22    0.64    1.40
   2   2 -24    9.67    1.45
   2  -2 -24    9.88    1.36
   2   2 -23    7.63    1.76
   2  -2 -23    6.71    1.76
   2   2 -22   13.92    2.13
   2  -2 -22    7.62    2.08
   2   2 -21    2.57    2.29
   2  -2 -21    6.08    2.18
   2   2 -20   10.38    2.38
   2  -2 -20    9.66    2.48
   2  -2 -19   11.97    2.66
   2   2 -19    9.66    2.52
   2   2 -18    2.87    2.08
   2  -2 -18    2.05    3.82
   2  -2 -18    2.50    2.29
   2   2 -18    1.57    2.48
   2   2 -18    7.39    4.02
   2   2 -17   21.93    2.38
   2  -2 -17   15.33    4.30
   2  -2 -17   18.81    2.68
   2   2 -17   22.14    4.52
   2   2 -16   80.01    6.59
   2  -2 -16   82.83    6.49
   2   2 -16   89.53    4.52
   2  -2 -16   84.11    4.74
   2   2 -16   79.28    4.79
   2  -2 -15   81.18    5.92
   2   2 -15   79.06    5.97
   2   2 -15   77.81    4.09
   2   2 -15   70.28    4.30
   2  -2 -15   75.19    4.23
   2  -2 -14   26.46    2.74
   2   2 -14   25.19    2.20
   2   2 -14   33.63    4.01
   2  -2 -14   24.23    2.41
   2  -2 -14   21.82    3.86
   2   2 -14   25.18    2.38
   2   2 -13   10.08    3.28
   2  -2 -13   12.65    3.30
   2  -2 -13    7.39    2.24
   2   2 -12   45.13    4.36
   2  -2 -12   49.34    3.49
   2  -2 -12   51.89    4.41
   2  -2 -11   51.24    4.45
   2   2 -11   55.69    4.49
   2  -2 -11   57.00    3.69
   2  -2 -10  197.02    9.93
   2   2 -10  199.37    9.95
   2  -2 -10  190.79    9.46
   2   2  -9  388.26   15.35
   2  -2  -9  408.49   15.36
   2  -2  -9  380.61   14.94
   2  -2  -8   37.66    3.26
   2   2  -8   43.54    3.39
   2   2  -8   39.01    3.21
   2  -2  -8   40.55    3.29
   2   2  -8   36.06    1.95
   2  -2  -8   42.94    2.88
   2  -2  -7  185.25    9.13
   2   2  -7  190.94    9.09
   2   2  -7  190.84    9.07
   2  -2  -7  187.46    9.09
   2  -2  -7  188.31    8.87
   2   2  -7  184.34    8.44
   2   2  -6   71.89    4.08
   2  -2  -6   70.79    4.17
   2   2  -6   70.73    4.06
   2  -2  -6   68.17    4.07
   2   2  -6   71.50    3.36
   2  -2  -6   72.66    3.89
   2  -2  -5  282.61   13.21
   2   2  -5  278.48   13.21
   2   2  -5  287.21   13.20
   2  -2  -5  289.21   13.22
   2   2  -5  287.13   12.87
   2   2  -4  601.23   27.09
   2  -2  -4  598.75   27.09
   2   2  -3  190.46    8.71
   2  -2  -3  184.28    8.71
   2  -2  -3  187.06    8.74
   2  -2  -2   11.11    1.48
   2   2  -2   13.35    1.48
   2  -2  -2   11.55    1.57
  -2  -2   2   12.95    1.34
   2  -2  -1  151.84    7.14
   2   2  -1  159.11    7.15
   2  -2  -1  152.02    7.16
  -2  -2   1  152.33    7.15
   2   2   0 1160.74   53.45
   2  -2   0 1206.52   53.47
   2  -2   0 1200.27   53.44
  -2  -2   0 1219.00   53.50
   2   2   1   70.19    3.90
   2  -2   1   81.12    3.97
   2  -2   1   76.37    3.76
  -2  -2  -1   79.85    4.08
  -2  -2  -2 1308.19   59.81
   2  -2   2 1343.75   59.64
  -2   2  -2 1343.15   59.80
  -2   2  -3 3395.41  150.56
  -2  -2  -3 3345.37  150.56
  -2   2  -4 9917.64  440.24
  -2  -2  -4 9670.96  440.26
  -2  -2  -4 9999.00  440.19
  -2   2  -5  763.60   34.16
  -2  -2  -5  763.61   34.06
  -2  -2  -5  729.87   34.16
  -2   2  -6   89.79    5.20
  -2  -2  -6   89.65    5.28
  -2  -2  -6   94.57    5.10
  -2  -2  -7  435.64   19.90
  -2   2  -7  431.76   20.07
  -2  -2  -7  423.00   20.08
  -2  -2  -8   91.15    5.68
  -2   2  -8   88.05    5.60
  -2  -2  -8   93.54    5.19
  -2  -2  -9   16.96    3.30
  -2   2  -9   15.38    3.03
  -2  -2  -9   15.21    2.47
  -2   2 -10  484.23   22.60
  -2  -2 -10  478.07   22.15
  -2  -2 -10  471.78   22.57
  -2  -2 -11  123.96    7.50
  -2  -2 -11  127.41    6.71
  -2   2 -11  124.15    7.36
  -2  -2 -12   24.14    2.29
  -2  -2 -12   23.73    3.60
  -2   2 -12   23.41    3.67
  -2   2 -12   20.15    2.32
  -2  -2 -12   21.63    2.64
  -2  -2 -13   35.88    2.51
  -2  -2 -13   30.19    4.26
  -2  -2 -13   32.89    2.78
  -2   2 -13   31.71    4.27
  -2   2 -13   32.44    2.77
  -2  -2 -14    9.44    1.97
  -2   2 -14    3.97    3.79
  -2   2 -14    7.86    2.42
  -2  -2 -14   10.46    2.37
  -2  -2 -14   10.68    3.92
  -2  -2 -15    8.19    1.92
  -2  -2 -15    8.85    3.96
  -2  -2 -15    6.41    2.45
  -2   2 -15    7.72    3.95
  -2   2 -16   21.61    2.79
  -2  -2 -16   17.90    2.66
  -2   2 -17    7.87    2.56
  -2  -2 -17    5.76    2.34
  -2   2 -18   57.85    3.77
  -2  -2 -18   59.79    3.87
  -2   2 -19    4.93    2.25
  -2  -2 -19    3.68    2.27
  -2  -2 -20    1.29    1.98
  -2   2 -20    1.93    2.05
  -2  -2 -21   11.55    1.78
  -2   2 -21    8.71    1.85
  -2  -2 -22    1.09    1.28
  -2   2 -22    2.34    1.25
   2   3 -24    4.55    1.15
   2  -3 -24    4.48    1.07
  -2   3  23   10.53    1.05
   2   3 -23   11.40    1.76
   2  -3 -23    9.90    1.73
   2   3 -22   22.11    2.32
   2  -3 -22   23.13    2.27
   2  -3 -21    4.05    2.10
   2   3 -21    3.07    2.11
   2   3 -20    1.35    2.30
   2  -3 -20    3.06    2.30
   2   3 -19    6.65    2.44
   2  -3 -19    7.66    2.50
   2   3 -18   30.09    2.55
   2   3 -18   30.63    4.68
   2   3 -18   29.08    2.95
   2  -3 -18   33.04    2.93
   2   3 -17   27.07    2.42
   2  -3 -17   23.25    4.55
   2   3 -17   17.41    4.38
   2  -3 -17   24.13    2.86
   2   3 -17   23.89    2.82
   2   3 -16   19.79    2.26
   2   3 -16   15.67    4.15
   2  -3 -16   19.24    4.24
   2   3 -16   20.97    2.60
   2  -3 -16   18.94    2.60
   2   3 -15   13.96    2.07
   2   3 -15   15.19    3.64
   2  -3 -15    7.55    3.65
   2  -3 -15   16.55    2.28
   2   3 -15   16.56    2.25
   2  -3 -14   18.09    2.82
   2   3 -14   18.65    2.02
   2   3 -14   18.36    2.31
   2   3 -14   20.74    3.91
   2  -3 -14   20.16    2.27
   2  -3 -14   16.29    3.56
   2  -3 -13   55.51    4.85
   2   3 -13   68.72    4.95
   2  -3 -13   58.66    4.15
   2  -3 -12   13.33    3.21
   2   3 -12   18.25    3.29
   2  -3 -12   15.76    2.59
   2   3 -11   10.29    3.08
   2  -3 -11    2.73    2.69
   2  -3 -11    3.61    2.30
   2  -3 -10  497.67   22.86
   2   3 -10  497.21   22.91
   2  -3 -10  477.54   22.56
   2  -3  -9  504.15   23.30
   2   3  -9  519.34   23.31
   2  -3  -9  486.12   23.04
   2   3  -8   32.66    3.14
   2  -3  -8   28.92    3.11
   2  -3  -8   30.78    2.86
   2   3  -7  272.27   12.98
   2  -3  -7  281.10   13.01
   2  -3  -7  277.53   12.99
   2   3  -7  275.95   12.96
   2  -3  -7  270.08   12.87
   2   3  -6   32.63    2.85
   2  -3  -6   35.20    2.70
   2  -3  -6   33.93    2.72
   2   3  -6   35.28    2.75
   2  -3  -5  126.83    6.05
   2   3  -5  121.05    6.05
   2   3  -5  117.53    6.04
   2  -3  -5  129.80    6.07
   2   3  -5  119.30    5.55
   2   3  -4    1.91    1.58
   2  -3  -4    1.83    1.58
   2  -3  -4    1.23    1.58
   2   3  -4    2.36    1.50
   2  -3  -4    2.39    1.54
   2  -3  -3 1475.90   64.98
   2  -3  -3 1403.20   65.05
  -2  -3   3 1463.60   64.91
   2  -3  -2  355.29   15.52
   2   3  -2  342.34   15.50
   2  -3  -2  339.49   15.63
  -2  -3   2  331.57   15.53
   2   3  -1 2949.32  133.72
   2  -3  -1 3057.68  133.72
   2  -3  -1 2938.99  133.79
  -2  -3   1 3040.78  133.80
   2   3   0 1988.07   90.79
   2  -3   0 2046.31   90.80
   2  -3   0 2045.85   90.83
  -2  -3   0 2070.44   90.92
   2  -3   1 7872.16  350.55
   2   3   1 7807.75  350.55
  -2  -3  -1 7926.00  350.65
   2   3   2 2036.70   89.09
   2  -3   2 1971.68   89.08
   2  -3   2 1989.13   88.95
  -2  -3  -2 1970.71   89.16
  -2   3  -3 1633.81   70.42
  -2  -3  -3 1494.46   70.40
   2  -3   3 1577.83   70.16
  -2   3  -4 2317.00  101.10
  -2  -3  -4 2114.57  101.08
   2  -3   4 2284.74  100.77
   2  -3   5  635.29   29.03
  -2  -3  -5  657.97   29.57
  -2   3  -5  667.73   29.56
  -2  -3  -5  691.95   29.54
  -2   3  -6   34.88    3.33
  -2  -3  -6   39.04    3.38
  -2  -3  -6   42.05    3.24
  -2  -3  -7   87.61    5.00
  -2  -3  -7   78.24    5.13
  -2   3  -7   81.60    4.96
  -2   3  -8   33.78    3.49
  -2  -3  -8   34.12    3.56
  -2  -3  -8   36.08    3.38
  -2   3  -9  174.34    9.07
  -2  -3  -9  167.80    9.00
  -2  -3  -9  173.95    8.78
  -2  -3 -10   30.40    3.73
  -2   3 -10   36.91    3.61
  -2  -3 -10   34.23    3.19
  -2   3 -11   30.24    3.79
  -2  -3 -11   23.40    3.59
  -2  -3 -11   26.37    3.04
  -2  -3 -12    7.42    1.86
  -2   3 -12   11.26    3.35
  -2  -3 -12    9.48    3.34
  -2  -3 -12    9.67    2.06
  -2   3 -12    8.67    2.06
  -2  -3 -12    7.83    2.46
  -2  -3 -13   31.60    2.54
  -2  -3 -13   31.49    2.72
  -2  -3 -13   27.30    4.14
  -2   3 -13   31.82    2.71
  -2   3 -13   36.80    4.30
  -2  -3 -13   28.28    3.17
  -2   3 -14   23.36    4.41
  -2  -3 -14   26.69    2.76
  -2   3 -14   29.25    2.84
  -2  -3 -14   26.36    4.48
  -2  -3 -14   27.25    2.46
   2   3  15    5.66    3.62
   2  -3  15    7.48    3.75
  -2  -3 -15    9.70    2.06
  -2  -3 -15    8.41    2.52
  -2   3 -15   10.11    2.55
  -2  -3 -16   41.41    2.86
  -2   3 -16   40.40    3.24
  -2  -3 -16   39.30    3.14
  -2   3 -17    6.53    2.49
  -2  -3 -17    4.61    2.40
  -2  -3 -18    1.43    2.35
  -2   3 -18    4.18    2.33
  -2   3 -19    9.40    2.26
  -2  -3 -19    8.17    2.20
  -2   3 -20    1.03    1.92
  -2  -3 -20    1.42    1.88
  -2  -3 -21    0.79    1.54
  -2   3 -21    0.87    1.59
  -2   3 -22    1.67    1.16
  -2  -3 -22    0.61    1.14
  -2   4  23   21.91    1.33
   2   4 -23   20.80    1.76
  -2   4  22    7.34    1.24
   2   4 -22    4.83    1.84
   2  -4 -22    4.65    1.78
   2  -4 -21    1.77    2.01
   2   4 -21    2.20    2.01
   2   4 -20    6.53    2.24
   2  -4 -20    6.36    2.23
   2   4 -19    9.46    2.37
   2  -4 -19    9.72    2.43
   2   4 -18   33.79    2.61
   2   4 -18   34.27    2.97
   2  -4 -18   31.80    2.93
   2   4 -17   28.45    2.44
   2  -4 -17   24.94    2.77
   2   4 -17   20.84    4.19
   2  -4 -17   20.98    4.28
   2   4 -17   27.37    2.76
   2   4 -16   44.09    2.89
   2   4 -16   41.93    5.03
   2  -4 -16   41.10    3.17
   2   4 -16   45.01    3.27
   2  -4 -16   38.75    4.78
   2  -4 -15  116.00    7.53
   2  -4 -15  106.40    6.78
   2   4 -15  118.19    7.59
   2   4 -15  122.06    5.82
   2   4 -15  118.63    6.01
   2  -4 -15  116.23    5.99
   2  -4 -14   10.54    2.80
   2   4 -14   11.70    1.88
   2   4 -14   11.78    3.61
   2   4 -14   10.20    2.14
   2  -4 -14   10.58    2.12
   2  -4 -14    7.93    3.46
   2  -4 -13   65.42    4.69
   2   4 -13   75.10    5.22
   2  -4 -13   74.96    5.28
   2   4 -12   36.25    3.75
   2  -4 -12   32.01    3.67
   2  -4 -12   25.54    3.15
   2  -4 -11  175.11    9.18
   2   4 -11  188.83    9.54
   2  -4 -11  179.79    9.51
   2   4 -10  384.18   17.43
   2  -4 -10  361.04   17.45
   2  -4 -10  355.43   17.23
   2  -4  -9  846.14   38.23
   2   4  -9  850.66   38.24
   2  -4  -9  820.21   38.10
   2  -4  -8  267.65   12.60
   2   4  -8  281.98   12.60
   2  -4  -8  238.66   12.44
   2  -4  -7  481.48   22.19
   2   4  -7  507.33   22.23
   2  -4  -7  462.34   22.19
   2   4  -6  141.93    6.86
   2  -4  -6  136.59    6.82
   2   4  -6  140.63    6.79
   2  -4  -6  128.97    6.77
   2   4  -5  299.26   13.82
   2  -4  -5  295.10   13.81
   2  -4  -5  296.54   13.81
   2   4  -5  308.72   13.81
   2  -4  -5  297.43   13.96
   2   4  -4   19.79    1.78
   2  -4  -4   19.57    1.92
   2   4  -4   19.46    1.77
   2  -4  -4   19.79    1.84
   2  -4  -4   19.20    2.18
  -2  -4   4   21.10    1.53
   2   4  -3  590.78   26.84
   2  -4  -3  602.09   26.86
   2   4  -3  592.65   26.84
   2  -4  -3  592.42   27.03
  -2  -4   3  605.93   26.87
   2   4  -2   15.88    1.37
   2  -4  -2   17.82    1.44
  -2  -4   2   16.28    1.75
   2  -4  -2   14.67    1.98
   2  -4  -1 1405.94   62.43
   2   4  -1 1373.67   62.42
  -2  -4   1 1447.85   62.61
   2  -4  -1 1381.89   62.59
   2  -4   0  628.16   28.65
   2   4   0  635.44   28.65
  -2  -4   0  650.22   28.87
   2  -4   0  650.11   28.78
   2  -4   1 2094.07   91.95
   2   4   1 2046.15   91.94
  -2  -4  -1 2026.02   92.12
   2  -4   1 2053.03   91.97
   2   4   2   12.20    1.66
   2  -4   2   10.31    1.52
   2  -4   2   10.78    1.36
  -2  -4  -2   10.31    2.07
   2  -4   3  214.46   10.20
   2   4   3  212.88   10.21
   2  -4   3  222.71    9.98
  -2  -4  -3  220.45   10.43
   2  -4   4  364.17   16.39
  -2  -4  -4  354.93   16.84
  -2   4  -4  372.95   16.81
  -2   4  -5   49.53    3.35
  -2  -4  -5   46.16    3.44
  -2  -4  -6  158.85    7.93
  -2   4  -6  156.03    7.82
  -2  -4  -6  150.41    7.93
  -2   4  -7   43.26    3.48
  -2  -4  -7   42.18    3.62
  -2  -4  -7   44.67    3.59
  -2  -4  -8   63.21    4.33
  -2   4  -8   62.55    4.21
  -2  -4  -8   57.12    4.35
  -2  -4  -9    9.91    2.91
  -2   4  -9    9.82    2.69
  -2  -4 -10   80.92    5.35
  -2  -4 -10   87.02    5.67
  -2   4 -10   93.50    5.66
  -2  -4 -11   22.55    3.55
  -2   4 -11   25.37    3.40
  -2  -4 -11   26.61    3.24
  -2  -4 -12   51.36    3.12
  -2  -4 -12   40.24    3.09
  -2  -4 -12   42.57    4.55
  -2   4 -12   47.83    3.05
  -2   4 -12   55.40    4.57
  -2  -4 -12   49.83    4.06
  -2  -4 -13    2.54    2.03
  -2  -4 -13   -1.09    3.49
  -2   4 -13    2.76    2.13
  -2   4 -13    6.11    3.57
  -2  -4 -13    5.95    2.23
  -2  -4 -13    3.99    2.83
   2  -4  14   38.27    4.43
  -2  -4 -14   44.15    3.04
  -2   4 -14   40.65    3.16
  -2  -4 -14   44.28    3.13
  -2  -4 -14   41.98    4.71
   2  -4  15  136.33    9.30
   2   4  15  136.27    9.23
  -2  -4 -15  169.33    7.92
  -2   4 -15  169.43    7.99
  -2  -4 -15  165.94    8.00
  -2  -4 -16   24.25    2.39
  -2   4 -16   23.04    2.72
  -2  -4 -16   22.60    2.72
  -2   4 -17   16.67    2.48
  -2  -4 -17   17.35    2.49
  -2   4 -18   11.61    2.29
  -2  -4 -18   11.04    2.32
  -2  -4 -19    0.82    1.35
  -2  -4 -19    2.47    2.07
  -2   4 -19    1.64    2.04
  -2   4 -20    5.96    1.83
  -2  -4 -20    4.49    1.77
  -2  -4 -21    2.73    1.41
  -2   4 -21    4.17    1.44
  -2   5  23    8.24    0.87
   2  -5 -23    5.76    1.18
   2   5 -23    7.84    1.17
  -2   5  22   27.22    1.70
   2  -5 -22   21.57    1.98
   2   5 -22   23.13    2.02
  -2   5  21    8.42    1.46
   2   5 -21    7.51    1.90
   2  -5 -21    7.35    1.90
   2   5 -20    1.13    2.01
   2  -5 -20   -0.53    2.03
   2   5 -19   12.55    1.91
   2   5 -19   14.22    2.32
   2  -5 -19   13.46    2.38
   2   5 -18   15.31    2.04
   2   5 -18   13.87    2.43
   2  -5 -18   12.11    2.40
   2   5 -17   34.69    2.57
   2   5 -17   38.87    2.90
   2   5 -17   29.35    4.32
   2  -5 -17   30.99    2.93
   2   5 -16  113.62    7.36
   2   5 -16  112.67    5.50
   2  -5 -16  108.82    5.75
   2   5 -16  110.98    5.71
   2  -5 -15    8.67    3.07
   2   5 -15   15.25    2.00
   2   5 -15   18.74    3.59
   2  -5 -15   15.56    3.60
   2   5 -15   12.42    2.20
   2  -5 -15   14.73    2.26
   2  -5 -14   17.03    3.12
   2   5 -14   16.53    1.97
   2   5 -14   17.88    2.18
   2  -5 -14   13.48    3.50
   2  -5 -14   15.63    2.24
   2   5 -14   14.54    3.53
   2  -5 -13   44.32    3.95
   2   5 -13   44.33    2.73
   2  -5 -13   41.15    4.31
   2   5 -13   49.25    4.25
   2  -5 -13   38.50    2.88
   2   5 -13   47.31    2.89
   2  -5 -12   79.56    5.21
   2  -5 -12   74.75    5.38
   2   5 -12   85.29    5.41
   2  -5 -11  165.52    8.64
   2   5 -11  175.55    8.75
   2  -5 -11  149.74    8.67
   2  -5 -10  394.59   18.90
   2   5 -10  428.03   19.03
   2  -5 -10  382.26   18.93
   2  -5  -9  120.86    6.74
   2  -5  -9  123.46    6.76
   2   5  -9  126.27    6.75
   2  -5  -8 1638.92   74.41
   2   5  -8 1717.21   74.43
   2  -5  -8 1603.67   74.45
   2  -5  -7  384.23   17.91
   2   5  -7  388.62   17.90
   2  -5  -6  247.00   11.61
   2   5  -6  245.35   11.57
   2  -5  -6  247.80   11.79
   2  -5  -5  133.73    6.57
   2   5  -5  139.91    6.55
   2  -5  -5  129.62    6.53
   2  -5  -5  134.56    6.88
   2  -5  -4  627.66   30.07
   2   5  -4  683.66   30.06
   2  -5  -4  649.55   30.06
   2   5  -4  669.75   30.05
   2  -5  -4  689.35   30.34
  -2  -5   4  693.73   30.04
   2   5  -3  531.24   24.22
   2  -5  -3  527.20   24.25
   2  -5  -3  549.11   24.25
   2   5  -3  526.92   24.21
  -2  -5   3  573.72   24.37
   2  -5  -3  540.89   24.53
   2  -5  -2  612.34   27.39
   2   5  -2  604.06   27.36
   2  -5  -2  633.06   27.39
   2   5  -2  585.01   27.35
  -2  -5   2  642.56   27.64
   2  -5  -2  629.00   27.71
   2  -5  -1  454.82   20.42
   2   5  -1  447.98   20.38
  -2  -5   1  467.77   20.74
   2  -5  -1  469.86   20.73
   2  -5   0   45.31    2.41
   2   5   0   44.98    2.38
  -2  -5   0   48.35    3.17
   2  -5   0   50.29    2.85
   2  -5   1   27.85    1.79
   2   5   1   27.36    1.85
   2  -5   1   31.55    2.13
  -2  -5  -1   28.76    2.60
   2  -5   2  118.08    5.77
   2   5   2  122.02    5.78
  -2  -5  -2  120.47    6.17
   2  -5   2  119.95    5.75
   2   5   3  214.13   10.18
   2  -5   3  216.80   10.18
   2  -5   3  218.74   10.00
  -2  -5  -3  221.85   10.52
   2  -5   4   18.57    2.08
   2   5   4   19.53    2.19
  -2  -5  -4   20.93    2.65
  -2   5  -5   82.88    4.71
  -2  -5  -5   82.23    4.84
  -2  -5  -6   48.95    3.74
  -2   5  -6   52.48    3.65
  -2  -5  -7  167.82    8.67
  -2  -5  -7  164.60    8.74
  -2   5  -7  171.24    8.54
  -2  -5  -8   45.05    3.84
  -2  -5  -8   47.87    3.94
  -2   5  -8   50.78    3.87
  -2   5  -9   68.88    4.84
  -2  -5  -9   68.49    4.88
  -2  -5  -9   77.04    5.03
  -2   5 -10   29.50    3.54
  -2  -5 -10   35.16    3.76
  -2  -5 -10   34.15    3.60
  -2  -5 -11   84.13    4.23
  -2  -5 -11   70.97    4.29
  -2   5 -11   83.81    4.30
  -2   5 -11   90.54    5.66
  -2  -5 -11   81.02    5.60
  -2  -5 -11   81.33    5.47
  -2  -5 -12  102.68    5.26
  -2  -5 -12  101.94    5.35
  -2   5 -12  111.57    5.38
  -2  -5 -12   98.61    6.45
  -2   5 -12  109.88    6.86
  -2  -5 -12  101.17    6.77
   2  -5  13  104.98    7.16
   2   5  13  105.33    7.17
  -2  -5 -13  118.48    5.95
  -2  -5 -13  110.69    5.74
  -2   5 -13  128.94    5.89
  -2  -5 -13  115.24    5.94
  -2  -5 -13  109.32    6.91
   2  -5  14  147.48    8.92
   2   5  14  130.06    8.79
  -2  -5 -14  125.39    8.41
  -2  -5 -14  165.15    7.60
  -2   5 -14  160.88    7.55
  -2  -5 -14  157.29    7.58
  -2  -5 -15  100.47    5.30
  -2   5 -15  103.39    5.32
  -2  -5 -15   99.67    5.37
   2   5  15   97.68    5.00
  -2  -5 -16   -0.26    2.00
  -2   5 -16    1.46    2.20
  -2  -5 -16    2.53    2.21
   2   5  16   -0.40    1.57
  -2  -5 -17    2.38    1.84
  -2   5 -17    1.53    2.13
  -2  -5 -17    0.69    2.20
   2   5  17    2.28    1.47
  -2   5 -18   13.27    2.14
  -2  -5 -18   10.45    2.21
  -2   5 -19   13.79    2.03
  -2  -5 -19   12.86    2.04
  -2  -5 -19   13.14    1.59
  -2   5 -20    1.12    1.54
  -2  -5 -20    2.64    1.60
  -2  -5 -20    3.30    1.03
  -2  -5 -21    4.00    1.16
  -2   5 -21    2.94    1.12
   2   6 -22    2.88    1.25
  -2   6  22    4.71    1.07
   2  -6 -21   12.18    1.79
   2   6 -21   13.40    1.82
   2  -6 -20    7.32    1.87
   2   6 -20    3.48    1.81
  -2   6  20    6.45    1.55
   2   6 -19   15.28    1.81
   2  -6 -19   13.02    2.18
   2   6 -19   17.15    2.14
   2   6 -18    7.62    1.85
   2  -6 -18    7.08    2.18
   2   6 -18   11.93    2.16
   2  -6 -17   69.53    4.06
   2   6 -17   75.30    4.02
   2  -6 -17   66.06    3.82
   2   6 -17   67.61    3.82
   2  -6 -16   50.54    4.71
   2  -6 -16   51.22    3.51
   2   6 -16   43.64    4.84
   2   6 -16   58.99    3.49
   2   6 -16   60.42    3.33
   2  -6 -15   49.07    3.38
   2   6 -15   48.72    4.58
   2   6 -15   52.74    3.35
   2  -6 -15   40.82    4.72
  -2   6  15   60.71    2.97
   2  -6 -15   45.75    4.61
   2  -6 -15   53.17    3.17
   2   6 -15   51.56    3.18
   2   6 -14   58.36    3.31
  -2   6  14   54.69    3.05
   2   6 -14   58.28    4.70
   2  -6 -14   53.70    4.66
   2  -6 -14   49.16    3.22
   2   6 -14   59.41    3.20
   2   6 -13   58.53    3.47
  -2   6  13   60.77    3.31
   2  -6 -13   60.02    4.84
   2   6 -13   64.60    4.82
   2  -6 -13   56.99    4.81
   2  -6 -13   58.09    3.44
   2   6 -13   66.23    3.41
  -2   6  12   10.97    1.51
   2   6 -12   14.28    2.90
   2  -6 -12   10.19    2.90
   2  -6 -12   10.56    2.95
   2  -6 -11    9.20    2.70
   2   6 -11   10.69    2.65
   2  -6 -11    9.78    2.92
   2   6 -10  204.99    9.97
   2  -6 -10  189.72    9.95
   2  -6 -10  196.13   10.06
   2  -6  -9    8.27    2.46
   2   6  -9    8.51    2.34
   2  -6  -9    8.76    2.83
   2  -6  -8   14.38    2.47
   2   6  -8   19.53    2.47
   2  -6  -7  393.34   19.09
   2  -6  -7  429.06   19.44
   2   6  -7  424.49   19.09
   2  -6  -6   35.17    2.69
   2   6  -6   34.12    2.58
   2  -6  -6   33.75    3.43
   2  -6  -5  292.73   14.32
   2   6  -5  320.12   14.30
   2  -6  -5  335.61   14.82
   2   6  -4  654.80   29.41
   2  -6  -4  615.58   29.44
   2  -6  -4  705.03   29.93
  -2  -6   4  682.97   29.53
  -2  -6   3   18.51    1.98
   2   6  -3   14.61    1.12
   2  -6  -3   17.87    2.39
  -2  -6   2   91.06    4.87
   2  -6  -2   93.28    5.03
  -2  -6   1  162.07    8.08
   2  -6  -1  168.71    8.08
  -2  -6   0  765.93   35.74
   2  -6   0  807.85   35.64
   2  -6   1  319.47   13.58
  -2  -6  -1  340.48   14.20
   2  -6   1  339.15   13.92
   2  -6   2   42.55    2.50
   2   6   2   44.34    2.55
  -2  -6  -2   52.65    3.69
   2  -6   2   47.28    2.81
   2   6   3  360.20   16.74
   2  -6   3  371.63   16.74
   2  -6   3  362.31   16.68
  -2  -6  -3  381.52   17.23
   2  -6   4  225.49   10.58
   2   6   4  223.18   10.61
  -2  -6  -4  227.92   11.03
   2   6   5  174.67    8.52
   2  -6   5  168.70    8.46
  -2  -6  -5  187.30    9.05
   2   6   6  571.36   25.86
   2  -6   6  557.26   25.81
   2  -6   7   31.82    2.77
   2   6   7   31.55    2.99
   2  -6   8  174.23    9.17
  -2  -6  -8  199.80    9.73
   2  -6   9  126.05    7.16
  -2  -6  -9  153.22    7.94
  -2  -6 -10   27.94    2.24
   2   6  10   24.25    3.14
   2  -6  10   23.53    2.79
  -2  -6 -10   26.33    3.62
   2  -6  11   27.64    3.15
   2   6  11   27.66    3.47
  -2  -6 -11   31.39    3.81
   2   6  11   32.59    2.20
  -2  -6 -11   29.07    2.48
  -2   6 -11   35.31    2.39
   2   6  12   71.02    5.33
   2  -6  12   66.96    5.03
   2   6  12   77.14    3.96
  -2  -6 -12   77.29    5.41
   2   6  12   70.15    3.88
  -2  -6 -12   77.94    4.14
  -2   6 -12   78.42    4.09
   2   6  13    6.16    3.04
   2   6  13    8.64    1.75
  -2  -6 -13    7.02    3.19
  -2  -6 -13   10.10    1.96
  -2   6 -13    8.14    2.11
  -2  -6 -13    5.95    2.10
   2   6  14  123.22    5.68
  -2  -6 -14  102.76    6.96
  -2  -6 -14  114.65    5.75
  -2  -6 -14  123.67    5.98
  -2  -6 -14  105.92    5.86
  -2   6 -14  120.30    5.84
  -2  -6 -15   16.86    2.29
  -2   6 -15   17.59    2.32
  -2  -6 -15   13.11    2.37
   2   6  15   17.14    1.90
  -2  -6 -16   14.96    2.22
  -2   6 -16   17.36    2.26
  -2  -6 -16   15.79    2.35
   2   6  16   13.62    1.79
  -2  -6 -17   26.12    2.32
  -2  -6 -17   23.38    2.50
  -2   6 -17   26.99    2.46
   2   6  17   25.39    1.97
  -2  -6 -18    9.93    1.93
  -2   6 -18   10.24    1.95
   2   6  18   11.44    1.41
  -2  -6 -19    0.70    1.57
  -2   6 -19    1.83    1.58
  -2  -6 -19    0.77    1.34
  -2   6 -20    9.13    1.36
  -2  -6 -20   10.77    1.18
  -2   7  22   14.71    1.21
  -2   7  21   17.31    1.54
   2   7 -20    9.42    1.59
  -2   7  20   12.15    1.60
   2   7 -19    1.58    1.69
  -2   7  19    0.57    1.57
   2   7 -18   22.86    2.29
   2  -7 -18   25.41    2.16
   2   7 -18   28.61    2.17
  -2   7  18   29.29    2.25
   2   7 -17   37.98    2.70
   2  -7 -17   31.89    2.66
   2   7 -17   41.47    2.60
   2   7 -16  101.89    4.99
   2  -7 -16   93.08    4.94
   2   7 -16   99.13    4.90
   2   7 -15   27.04    2.30
   2  -7 -15   21.84    3.92
   2  -7 -15   26.83    2.34
   2   7 -15   24.32    2.28
  -2   7  14   31.90    2.29
   2  -7 -14   38.34    4.12
   2  -7 -14   32.63    2.49
   2   7 -14   29.52    2.44
   2   7 -13   43.99    3.98
  -2   7  13   47.37    2.82
   2  -7 -13   36.98    4.50
   2  -7 -13   46.16    3.01
   2   7 -13   46.64    2.89
  -2   7  12  158.58    7.46
   2  -7 -12  157.32    8.91
   2   7 -12  166.09    8.50
   2  -7 -12  150.85    7.59
   2  -7 -12  159.76    7.73
   2   7 -12  159.32    7.47
  -2   7  11   40.53    2.37
   2  -7 -11   34.68    2.48
   2  -7 -11   34.46    2.80
   2   7 -11   36.26    3.33
   2  -7 -11   32.26    3.85
   2   7 -10   13.66    2.40
   2  -7 -10   16.39    3.20
   2   7  -9   21.59    2.40
   2   7  -8   12.82    2.06
   2  -7  -8   13.14    2.92
   2   7  -7    8.71    1.70
   2  -7  -7    5.97    2.75
   2  -7  -6  338.24   14.84
   2   7  -6  297.39   14.16
   2  -7  -5  195.99    9.90
   2  -7  -4  200.15   10.09
  -2  -7   4  206.15    9.63
   2  -7  -3   30.46    3.18
  -2  -7   3   35.61    2.66
  -2  -7   2   28.18    2.72
   2  -7  -2   23.61    2.85
  -2  -7   1  130.23    6.65
   2  -7  -1  123.43    6.58
  -2  -7   0  424.02   19.23
   2  -7   0  404.98   19.09
  -2  -7  -1   73.70    4.73
   2  -7   1   77.94    4.38
   2  -7   2  679.17   31.11
  -2  -7  -2  702.86   31.49
  -2  -7  -3   90.47    5.06
   2   7   3   74.60    3.89
  -2  -7  -4   26.71    3.29
   2   7   4   22.10    2.04
  -2  -7  -5   42.55    3.53
   2   7   5   32.44    2.66
  -2  -7  -6  239.00   11.20
   2   7   6  209.10   10.48
   2   7   7  136.47    7.06
  -2  -7  -8  136.52    7.36
   2   7   8  119.44    6.71
   2   7   9   60.84    3.26
  -2  -7  -9   65.34    4.90
  -2  -7  -9   55.10    3.45
   2   7   9   57.12    4.11
   2   7  10    4.53    1.65
  -2  -7 -10    5.78    3.16
  -2  -7 -10    3.95    1.75
   2   7  10    4.26    2.41
   2   7  11   65.63    3.52
  -2  -7 -11   59.92    5.14
   2   7  11   65.66    3.50
  -2  -7 -11   62.55    3.67
   2   7  11   52.98    4.49
  -2  -7 -12  139.35    6.85
   2   7  12  141.34    6.68
  -2  -7 -12  125.74    8.07
   2   7  12  137.04    6.65
  -2   7 -13  154.09    7.25
   2   7  13  155.05    7.23
  -2  -7 -13  137.94    8.60
  -2  -7 -13  149.50    7.32
   2   7  13  145.09    7.16
   2   7  14    3.71    1.69
  -2  -7 -14    4.18    3.12
  -2   7 -14    2.11    1.93
  -2  -7 -14    3.74    2.17
  -2  -7 -14    2.36    1.86
   2   7  15    6.24    1.69
  -2   7 -15    3.64    1.93
  -2  -7 -15    6.45    2.19
   2   7  16    4.62    1.55
  -2   7 -16    4.86    1.84
  -2  -7 -16    4.86    2.02
   2   7  17   30.25    2.12
  -2   7 -17   29.89    2.32
  -2  -7 -17   32.72    2.41
  -2   7 -18    5.15    1.50
   2   7  18    3.33    1.22
  -2  -7 -19   -0.40    1.36
  -2  -7 -20    7.06    1.05
  -2   8  22   32.55    1.74
  -2   8  21    1.01    1.09
  -2   8  20    0.82    1.31
  -2   8  19   20.66    1.89
   2  -8 -18    6.95    1.66
  -2   8  18    7.58    1.75
  -2   8  17   35.50    2.51
  -2   8  17   31.72    2.26
   2   8 -17   38.41    2.41
   2  -8 -17   31.35    2.44
   2  -8 -17   31.24    2.53
  -2   8  16   43.24    2.82
   2  -8 -16   39.20    2.78
   2   8 -16   39.26    2.68
  -2   8  15   38.06    2.68
   2  -8 -15   33.72    4.36
   2  -8 -15   29.67    2.62
   2   8 -15   35.63    2.52
  -2   8  14   27.51    2.23
   2  -8 -14   22.02    4.09
   2  -8 -14   25.69    2.45
   2   8 -14   30.83    2.35
  -2   8  13   49.97    3.05
   2  -8 -13   55.98    4.81
   2  -8 -13   48.42    3.18
   2   8 -13   52.19    3.07
  -2   8  12   74.13    3.91
   2  -8 -12   78.77    5.77
   2  -8 -12   66.32    4.13
   2  -8 -12   75.27    4.31
   2   8 -12   74.42    3.92
  -2   8  11   41.85    2.60
   2  -8 -11   40.89    4.39
   2   8 -11   38.78    2.64
   2  -8 -11   36.15    2.78
   2  -8 -11   46.73    3.05
  -2   8  10   41.89    2.55
   2   8 -10   41.76    2.59
   2  -8 -10   36.52    2.92
   2  -8 -10   41.70    2.78
  -2   8   9  131.15    6.28
   2  -8  -8   75.91    5.16
   2  -8  -7    8.59    2.93
   2  -8  -6  115.10    6.50
   2  -8  -5  283.71   13.74
   2  -8  -4    2.95    2.69
  -2  -8   3   24.91    2.44
   2  -8  -3   24.39    2.89
   2  -8  -2   25.95    2.92
  -2  -8   2   25.69    2.60
  -2  -8   1   23.03    2.83
   2  -8  -1   22.66    2.79
  -2  -8   0   85.55    5.15
   2  -8   0   87.64    4.94
   2  -8   1   25.75    2.52
  -2  -8  -1   24.44    2.94
  -2  -8  -2   33.56    3.27
   2  -8   2   32.45    2.52
  -2  -8  -3   51.88    4.14
  -2  -8  -4   68.34    4.64
  -2  -8  -5  128.26    7.32
  -2  -8  -6   27.22    3.55
  -2  -8  -7   88.59    4.75
  -2  -8  -7   85.62    5.79
  -2  -8  -8   25.10    2.29
   2   8   8   23.94    2.08
  -2  -8  -9   72.16    3.92
   2   8   9   69.83    3.85
  -2  -8  -9   69.78    5.59
  -2  -8 -10  127.32    5.98
   2   8  10  117.38    5.84
   2   8  10  114.71    5.83
  -2  -8 -10  112.74    7.32
  -2  -8 -11  296.39   14.40
   2   8  11  319.61   14.30
   2   8  11  317.42   14.29
  -2  -8 -11  296.75   15.72
  -2  -8 -12    9.68    2.07
   2   8  12   11.11    1.86
   2   8  12   12.39    1.84
  -2  -8 -12    9.10    3.45
  -2  -8 -13   21.73    2.35
   2   8  13   22.95    2.15
  -2  -8 -13   23.10    3.89
   2   8  13   23.35    2.09
   2   8  14   51.69    3.05
   2   8  14   48.29    2.95
  -2  -8 -14   50.04    3.43
  -2  -8 -14   49.80    3.20
  -2  -8 -15   13.53    2.30
  -2  -8 -15   11.19    1.95
   2   8  15   13.35    1.83
  -2  -8 -16  140.20    7.05
   2   8  16  146.74    6.86
  -2  -8 -17    3.60    1.74
   2   8  17    4.82    1.38
   2   8  18    7.04    1.21
  -2  -8 -19    2.54    1.22
  -2   9  21   44.39    2.31
  -2   9  20   14.71    1.44
  -2   9  19    9.14    1.49
   2  -9 -18    4.36    1.57
  -2   9  18    5.40    1.58
   2  -9 -17   20.37    2.13
   2  -9 -17   18.54    2.00
  -2   9  17   22.93    2.04
  -2   9  17   19.25    1.84
  -2   9  16   71.74    4.02
  -2   9  16   79.22    3.96
   2   9 -16   74.15    3.93
   2  -9 -16   72.64    4.09
  -2   9  15   13.95    1.98
   2  -9 -15   14.37    2.14
   2   9 -15   14.55    1.94
  -2   9  14   27.93    2.41
   2  -9 -14   30.37    2.60
   2   9 -14   29.91    2.36
  -2   9  13    5.60    1.77
  -2   9  13    3.44    1.90
   2  -9 -13    3.47    3.63
   2  -9 -13    5.99    2.15
   2   9 -13    3.51    1.85
  -2   9  12   11.59    1.80
  -2   9  12   11.78    1.98
   2  -9 -12   10.50    3.80
   2   9 -12   11.92    1.91
   2  -9 -12   12.84    2.20
   2  -9 -12    9.85    2.34
  -2   9  11  141.20    6.76
   2   9 -11  139.86    6.76
   2  -9 -11  139.77    6.96
   2  -9 -11  140.10    7.12
  -2   9  10  133.98    6.33
   2  -9 -10  127.51    6.60
   2  -9 -10  116.51    6.45
   2   9 -10  137.14    6.30
  -2   9   9    9.03    1.66
  -2   9   9    8.68    1.77
   2  -9  -9    4.00    3.20
   2  -9  -9    7.73    2.19
   2  -9  -9    4.49    1.81
   2   9  -9    6.12    1.71
   2  -9  -8  107.80    5.71
  -2   9   8  111.72    5.42
  -2   9   8  110.78    5.42
   2  -9  -8  110.84    6.82
   2  -9  -7   19.95    3.28
   2  -9  -6   93.93    5.81
   2  -9  -5  194.11   10.06
   2  -9  -4  168.58    8.80
   2  -9  -3   32.19    3.27
   2  -9  -2   77.37    4.70
  -2  -9   2   68.49    4.36
  -2  -9   1   11.42    2.52
   2  -9  -1    5.15    2.38
   2  -9   0   36.08    3.14
  -2  -9   0   42.34    3.58
  -2  -9  -1   74.25    4.72
   2  -9   1   64.52    4.11
  -2  -9  -2  222.98   11.22
  -2  -9  -3   20.67    3.24
  -2  -9  -4   94.92    6.09
  -2  -9  -5  201.71   10.65
  -2  -9  -6   70.82    4.13
  -2  -9  -6   74.95    3.97
   2   9   6   68.05    3.78
  -2  -9  -6   77.48    5.42
  -2  -9  -7  136.17    6.79
   2   9   7  132.29    6.48
  -2  -9  -7  140.30    8.08
   2   9   8   38.63    2.62
  -2  -9  -8   40.78    4.37
  -2  -9  -9  148.25    7.47
   2   9   9  155.31    7.30
   2   9   9  151.88    7.30
  -2  -9 -10   58.45    3.76
   2   9  10   64.46    3.56
  -2  -9 -10   55.44    5.18
   2   9  10   62.27    3.52
  -2  -9 -11   36.13    2.89
   2   9  11   38.98    2.64
  -2  -9 -11   28.64    4.30
   2   9  11   37.05    2.66
   2   9  12   42.44    2.84
  -2  -9 -12   44.39    3.13
   2   9  12   43.29    2.79
  -2  -9 -13   17.55    2.38
   2   9  13   18.27    2.09
   2   9  13   20.16    2.01
  -2  -9 -14   12.84    2.31
  -2  -9 -14   17.37    2.16
   2   9  14   13.00    1.90
   2   9  14   16.43    1.81
   2   9  15   44.75    2.68
   2   9  15   41.06    2.55
  -2  -9 -15   41.82    3.03
  -2  -9 -15   44.45    2.84
  -2  -9 -16   63.89    3.66
   2   9  16   64.17    3.40
  -2  -9 -17    7.39    1.66
   2   9  17    8.55    1.34
  -2  -9 -18   16.08    1.69
   2   9  18   16.09    1.31
  -2  -9 -19    1.75    1.08
  -2  10  21    4.73    0.73
  -2  10  20    4.04    1.02
  -2  10  19    3.38    1.28
   2 -10 -18    0.96    1.38
   2 -10 -18   -0.11    1.25
  -2  10  18    2.27    1.43
  -2  10  18    1.43    1.19
   2 -10 -17   13.16    1.75
   2 -10 -17   12.92    1.86
  -2  10  17   14.45    1.76
  -2  10  17   11.80    1.61
   2 -10 -16    3.54    1.84
  -2  10  16    5.51    1.76
  -2  10  16    4.24    1.64
  -2  10  15   73.60    3.83
   2  10 -15   64.48    3.66
   2 -10 -15   68.65    3.95
  -2  10  14   16.51    2.10
   2 -10 -14   15.36    2.35
   2  10 -14   19.78    2.01
  -2  10  13  114.22    5.42
   2 -10 -13  100.57    7.14
   2 -10 -13  107.73    5.57
   2  10 -13   99.97    5.30
  -2  10  12    0.52    1.85
   2 -10 -12   -3.91    3.67
   2  10 -12    1.35    1.82
   2 -10 -12    2.87    2.30
   2 -10 -12    4.59    2.21
  -2  10  11   38.25    2.65
   2 -10 -11   32.63    2.89
   2 -10 -11   39.21    3.20
   2  10 -11   35.94    2.61
  -2  10  10   35.55    2.48
  -2  10  10   31.32    2.46
   2 -10 -10   32.45    4.28
   2 -10 -10   30.14    2.77
   2 -10 -10   28.37    2.99
   2  10 -10   33.65    2.47
  -2  10   9  186.07    8.59
  -2  10   9  177.67    8.57
   2 -10  -9  173.77   10.14
   2 -10  -9  184.65    8.87
   2  10  -9  181.04    8.55
  -2  10   8  153.53    7.46
   2 -10  -8  158.68    8.91
   2 -10  -8  159.47    7.57
   2  10  -8  154.76    7.43
  -2  10   7   69.93    3.97
   2 -10  -7   75.45    5.49
   2 -10  -7   82.53    4.15
   2  10  -7   76.05    4.01
  -2  10   6  221.98   10.34
  -2  10   6  228.31   10.37
   2 -10  -6  225.57   11.65
   2  10  -6  220.43   10.37
  -2  10   5   68.12    3.71
  -2  10   5   72.67    3.64
   2 -10  -5   64.00    5.10
   2 -10  -4   75.76    5.19
   2 -10  -3   24.60    3.23
   2 -10  -2   14.92    2.81
  -2 -10   2   21.03    2.54
  -2 -10   1  168.17    8.62
   2 -10  -1  164.97    8.65
   2 -10   0   43.64    3.48
  -2 -10   0   47.63    3.86
  -2 -10  -1   88.77    5.66
  -2 -10  -2   62.49    4.80
  -2 -10  -3  217.72   10.36
  -2 -10  -3  220.21   10.45
  -2 -10  -3  245.44   11.68
  -2 -10  -4  155.62    7.44
  -2 -10  -4  157.34    7.29
   2  10   4  141.08    7.16
  -2 -10  -4  158.45    8.65
  -2 -10  -5   77.51    4.33
  -2 -10  -5   79.33    4.26
   2  10   5   73.81    4.09
  -2 -10  -5   88.93    5.96
  -2 -10  -6   91.81    4.79
  -2 -10  -6   86.68    4.61
   2  10   6   82.59    4.46
  -2 -10  -6   84.69    6.06
  -2 -10  -7    8.87    2.10
  -2 -10  -7    4.04    2.25
   2  10   7    6.58    1.91
  -2 -10  -7    3.56    3.64
   2  10   7    6.57    1.85
   2  10   8   96.48    5.08
   2  10   8  102.02    5.04
  -2 -10  -8   98.15    6.81
   2  10   9   47.54    3.12
   2  10   9   49.12    3.08
  -2 -10 -10    8.86    2.31
   2  10  10   10.85    1.93
   2  10  10    9.48    1.87
  -2 -10 -11   10.20    2.24
   2  10  11    8.57    1.93
  -2 -10 -11   10.59    3.88
   2  10  11   10.92    1.97
  -2 -10 -12    5.12    2.17
   2  10  12    2.96    1.75
   2  10  12    2.79    1.76
   2  10  13   40.50    2.61
  -2 -10 -13   36.93    2.85
   2  10  13   32.57    2.50
  -2 -10 -14    2.07    2.07
  -2 -10 -14    2.87    1.88
   2  10  14    1.33    1.64
   2  10  14    2.61    1.57
   2  10  15   79.49    3.84
   2  10  15   69.82    3.76
  -2 -10 -15   70.60    4.05
  -2 -10 -16    0.92    1.66
   2  10  16   -0.65    1.28
  -2 -10 -17   18.77    1.68
   2  10  17   21.54    1.45
  -2 -10 -18    1.09    1.19
  -2 -10 -19    4.79    0.91
  -2  11  19    5.10    1.11
   2 -11 -18    5.41    1.26
  -2  11  18    6.41    1.31
  -2  11  18    5.30    1.12
  -2  11  17   57.92    3.03
   2 -11 -17   52.23    3.07
   2 -11 -17   51.25    3.02
  -2  11  17   55.35    2.96
   2 -11 -16    7.10    1.83
  -2  11  16    8.05    1.64
  -2  11  16    8.38    1.56
   2 -11 -15   19.00    2.24
  -2  11  15   18.64    1.98
  -2  11  15   18.40    1.98
  -2  11  14   47.47    2.96
   2 -11 -14   43.50    3.16
   2  11 -14   46.59    2.81
   2 -11 -13    5.75    2.18
   2  11 -13    0.72    1.74
   2 -11 -12  102.05    5.36
   2  11 -12   98.03    5.05
  -2  11  11   32.66    2.44
   2 -11 -11   30.41    4.56
   2 -11 -11   32.42    2.77
   2 -11 -11   31.44    3.08
   2  11 -11   26.73    2.42
  -2  11  10   78.95    4.40
  -2  11  10   87.43    4.46
   2 -11 -10   76.22    6.18
   2 -11 -10   84.30    4.91
   2  11 -10   82.15    4.36
  -2  11   9    2.71    1.83
   2 -11  -9    4.25    3.62
   2 -11  -9    2.19    2.42
   2 -11  -9    4.16    2.22
   2  11  -9    3.83    1.86
  -2  11   8   80.43    4.28
   2 -11  -8   74.62    6.06
   2 -11  -8   79.87    4.54
   2  11  -8   83.54    4.31
  -2  11   7   32.80    2.43
  -2  11   7   29.08    2.30
   2 -11  -7   22.97    3.93
   2 -11  -7   33.21    2.94
   2 -11  -7   31.61    2.55
   2  11  -7   29.77    2.44
  -2  11   6   88.57    4.56
  -2  11   6   89.63    4.60
   2 -11  -6   85.07    6.15
   2 -11  -6   89.15    4.72
   2 -11  -6   85.49    5.04
   2  11  -6   92.05    4.63
  -2  11   5   66.06    3.54
  -2  11   5   62.89    3.52
   2 -11  -5   52.15    5.03
   2 -11  -5   66.60    3.73
   2  11  -5   61.61    3.60
  -2  11   4   17.43    1.74
  -2  11   4   15.62    1.82
   2 -11  -4   20.52    3.44
   2 -11  -4   18.11    2.14
   2  11  -4   16.64    2.01
  -2  11   3   14.09    1.69
  -2  11   3   11.48    1.68
   2 -11  -3    7.93    3.04
   2  11  -3   11.59    1.92
  -2  11   2   57.29    3.08
   2 -11  -2   51.99    4.34
   2 -11  -1  132.14    7.52
  -2 -11   1  139.58    6.76
   2  11   0   97.39    4.75
  -2 -11   0   89.22    5.80
  -2 -11   0   99.68    4.89
  -2 -11   0   91.90    4.99
  -2 -11  -1    9.68    2.99
   2  11   1    6.79    1.59
  -2 -11  -1    7.16    1.93
  -2 -11  -1    7.98    1.84
  -2 -11  -2   35.01    3.98
   2  11   2   32.46    2.35
  -2  11  -2   27.01    2.23
  -2 -11  -2   33.67    2.75
  -2 -11  -2   37.34    2.53
  -2 -11  -3   14.60    2.05
  -2 -11  -3   17.04    2.26
  -2 -11  -3   14.69    3.48
   2  11   3   16.47    1.96
  -2 -11  -4    8.14    2.07
  -2 -11  -4    9.72    2.24
   2  11   4    8.54    1.78
  -2 -11  -4    2.81    3.25
   2  11   4    9.58    1.84
  -2 -11  -5    3.54    2.12
  -2 -11  -5    4.12    2.02
   2  11   5    3.47    1.76
  -2 -11  -5    0.89    3.52
   2  11   5    4.21    1.77
  -2 -11  -6   12.04    2.55
  -2 -11  -6   14.85    2.22
   2  11   6   10.97    2.02
  -2 -11  -6   11.42    3.79
  -2 -11  -7   38.78    2.92
  -2 -11  -7   36.79    3.14
   2  11   7   35.18    2.65
   2  11   7   36.16    2.67
  -2 -11  -7   33.80    4.57
  -2 -11  -8   81.19    4.34
   2  11   8   74.22    4.14
   2  11   8   73.03    4.19
   2  11   9    8.31    1.89
  -2 -11  -9    6.06    3.91
   2  11   9   11.08    2.04
   2  11  10   36.49    2.62
   2  11  10   33.38    2.59
   2  11  11   45.45    2.92
  -2 -11 -11   44.56    3.16
   2  11  11   43.49    2.97
  -2 -11 -12    6.34    2.13
   2  11  12    7.55    1.75
   2  11  12    6.45    1.81
  -2 -11 -13   13.89    2.16
   2  11  13   16.09    1.86
   2  11  13   14.01    1.84
   2  11  14   85.89    4.26
  -2 -11 -14   80.43    4.51
  -2 -11 -14   86.90    4.42
   2  11  14   79.56    4.23
  -2 -11 -15   20.11    2.10
   2  11  15   25.22    1.80
   2  11  15   19.05    1.71
  -2 -11 -16    7.33    1.55
   2  11  16    5.66    1.06
  -2 -11 -17    4.26    1.20
  -2 -11 -17    4.61    1.34
   2 -12 -18    1.79    0.94
  -2  12  18    4.21    0.89
  -2  12  17   25.52    1.78
   2 -12 -17   23.61    1.77
   2 -12 -17   19.61    1.77
  -2  12  17   23.68    1.66
   2 -12 -16   13.81    1.82
  -2  12  16   15.69    1.63
  -2  12  16   14.67    1.63
  -2  12  15   33.16    2.36
   2 -12 -15   34.53    2.56
  -2  12  14   -0.66    1.66
   2 -12 -14    1.70    1.90
   2  12 -13    0.73    1.59
   2 -12 -13    1.17    2.14
   2  12 -12    1.95    1.69
   2 -12 -12   -2.48    2.24
  -2  12  11    9.60    1.92
   2 -12 -11    7.50    2.51
   2  12 -11   10.06    1.89
  -2  12  10   13.71    2.03
   2 -12 -10   19.54    4.25
   2 -12 -10   13.35    2.77
   2 -12 -10   16.45    2.49
   2  12 -10   15.87    2.05
  -2  12   9   72.98    4.08
   2 -12  -9   81.08    4.33
   2  12  -9   73.18    4.06
  -2  12   8   36.41    2.81
  -2  12   8   44.85    2.88
   2 -12  -8   33.15    4.58
   2 -12  -8   45.38    3.23
   2  12  -8   46.87    2.90
  -2  12   7   11.88    1.94
  -2  12   7   10.78    1.84
   2 -12  -7    6.13    3.50
   2 -12  -7   12.47    2.36
   2 -12  -7   11.56    2.69
   2  12  -7   12.12    2.00
  -2  12   6   97.97    5.00
  -2  12   6   97.85    5.05
   2 -12  -6   85.84    6.56
   2 -12  -6  104.47    5.24
   2 -12  -6  106.42    5.53
   2  12  -6   96.25    5.06
  -2  12   5   43.98    2.86
  -2  12   5   44.84    2.80
   2 -12  -5   42.44    4.52
   2 -12  -5   44.26    3.55
   2 -12  -5   46.76    3.10
   2  12  -5   46.19    2.99
  -2  12   4  119.78    5.77
   2 -12  -4  106.70    7.22
   2 -12  -4  121.42    6.00
   2  12  -4  116.37    5.89
  -2  12   3   47.15    2.74
   2 -12  -3   42.88    4.32
   2  12  -3   42.55    2.99
   2 -12  -3   47.71    3.06
   2 -12  -2   17.10    3.13
   2  12  -2   12.08    2.08
  -2 -12   2   12.37    2.10
   2 -12  -2   14.24    2.02
   2  12  -1   66.97    3.65
   2 -12  -1   71.95    3.87
   2  12   0   31.85    2.28
  -2 -12   0   28.85    2.71
  -2 -12   0   32.41    2.51
  -2 -12  -1   25.28    3.64
  -2  12  -1   30.02    2.35
   2  12   1   32.36    2.34
  -2 -12  -1   31.85    2.75
  -2 -12  -1   31.81    2.55
  -2 -12  -2    9.09    3.28
   2  12   2    8.74    1.86
  -2  12  -2    8.61    1.73
  -2 -12  -2    9.21    2.06
  -2 -12  -2   10.86    2.36
  -2 -12  -3   16.01    2.53
  -2 -12  -3   16.34    2.15
  -2 -12  -3   13.71    3.67
   2  12   3   16.00    2.10
  -2 -12  -4   28.17    2.70
  -2 -12  -4   29.60    2.85
   2  12   4   29.10    2.43
  -2 -12  -4   31.73    4.20
  -2 -12  -5   40.25    3.08
  -2 -12  -5   40.38    3.11
   2  12   5   40.96    2.87
  -2 -12  -5   34.84    4.54
  -2 -12  -6   29.38    2.86
  -2 -12  -6   29.94    2.79
   2  12   6   26.31    2.38
  -2 -12  -6   25.57    4.12
  -2 -12  -7   20.00    2.49
   2  12   7   18.99    2.20
  -2 -12  -7   12.36    3.94
  -2 -12  -8   17.52    2.47
   2  12   8   13.48    2.01
  -2 -12  -8   14.26    3.95
   2  12   8   16.14    2.13
  -2 -12  -9   29.57    2.85
   2  12   9   31.73    2.45
   2  12   9   27.26    2.52
   2  12  10    4.03    1.76
   2  12  10    4.09    1.78
   2  12  11   13.41    1.92
   2  12  11   12.15    1.95
  -2 -12 -12    1.93    1.91
   2  12  12    3.75    1.61
   2  12  12    0.53    1.67
   2  12  13   47.09    2.70
   2  12  13   43.88    2.72
  -2 -12 -13   41.78    2.97
  -2 -12 -14    5.97    1.80
  -2 -12 -14    6.23    1.72
   2  12  14    8.42    1.42
  -2 -12 -15    2.23    1.55
   2  12  15    0.55    1.13
  -2 -12 -16    4.14    1.26
  -2 -12 -16    2.45    1.30
   2  12  16    2.07    0.81
  -2 -12 -17   16.16    1.32
   2 -13 -17    3.80    1.04
   2 -13 -17    3.94    1.10
  -2  13  17    3.15    0.96
  -2  13  16   37.10    2.17
   2 -13 -16   33.78    2.26
   2 -13 -16   31.39    2.28
   2 -13 -15   14.88    1.91
  -2  13  15   18.82    1.75
   2 -13 -14    8.76    1.93
  -2  13  14    9.25    1.62
   2 -13 -13   22.99    2.36
  -2  13  13   19.18    2.02
  -2  13  12    2.49    1.61
  -2  13  12    4.06    1.79
   2  13 -12    3.40    1.56
   2  13 -11    2.55    1.66
  -2  13  11    4.02    1.76
  -2  13  10    9.05    1.89
   2  13 -10    9.55    1.85
   2 -13 -10   10.84    2.35
  -2  13   9    4.97    1.81
   2  13  -9    6.57    1.87
   2 -13  -9    4.48    2.34
  -2  13   8   27.83    2.37
   2 -13  -8   29.05    3.04
   2 -13  -8   26.02    2.73
   2  13  -8   28.22    2.38
  -2  13   7   34.88    2.60
   2 -13  -7   30.38    4.31
   2  13  -7   34.91    2.67
   2 -13  -7   38.27    2.99
   2 -13  -7   37.68    3.33
   2 -13  -6   28.94    4.16
   2  13  -6   36.37    2.63
   2 -13  -6   31.49    2.82
   2 -13  -6   32.91    3.29
   2 -13  -5   10.65    3.60
   2  13  -5   16.99    2.16
   2 -13  -5   17.82    2.77
   2 -13  -5   13.89    2.36
   2 -13  -4    0.28    3.27
   2  13  -4    6.98    2.01
   2 -13  -4    2.76    2.09
   2 -13  -4    6.86    2.59
   2  13  -3  131.32    6.35
   2 -13  -3  122.95    6.39
   2  13  -2  123.27    6.14
   2 -13  -2  133.62    6.14
  -2  13   1   67.38    3.77
   2  13  -1   70.65    3.79
   2  13  -1   76.37    4.10
   2 -13  -1   76.23    4.05
  -2 -13   1   74.66    4.23
   2  13   0  107.07    5.27
  -2  13   0   98.34    5.29
  -2 -13   0  100.34    5.58
  -2 -13   0  116.52    5.41
   2  13   1   21.63    2.14
  -2  13  -1   22.92    2.15
  -2 -13  -1   24.29    2.36
  -2 -13  -1   22.17    2.63
   2  13   2   80.93    4.14
  -2  13  -2   71.00    4.02
  -2 -13  -2   72.87    4.48
  -2 -13  -2   80.71    4.34
   2  13   3  166.21    7.82
  -2 -13  -3  161.30    8.09
  -2 -13  -3  172.35    7.94
  -2 -13  -4   35.84    4.56
   2  13   4   47.56    2.96
  -2 -13  -4   46.66    3.47
  -2 -13  -4   41.08    3.13
   2  13   5  141.00    6.62
  -2 -13  -5  134.68    6.91
  -2 -13  -5  137.43    6.74
   2  13   6   60.54    3.61
  -2 -13  -6   60.35    3.85
  -2 -13  -6   60.64    4.05
  -2 -13  -7   30.39    2.78
  -2 -13  -8   22.98    2.62
   2  13   9    9.92    1.98
  -2 -13  -9   12.88    2.18
   2  13  10    2.80    1.70
  -2 -13 -10    1.09    1.94
   2  13  11    9.83    1.77
  -2 -13 -12   26.48    2.40
   2  13  12   26.35    2.08
  -2 -13 -13    4.19    1.69
  -2 -13 -14    4.58    1.57
  -2 -13 -14    6.46    1.47
   2  13  14    6.04    1.24
  -2 -13 -15    3.37    1.28
  -2 -13 -15    6.64    1.23
   2  13  15    4.17    0.95
  -2 -13 -16    3.95    0.93
  -2 -13 -16    8.05    0.99
   2 -14 -16    1.11    1.08
   2 -14 -16    2.98    1.04
  -2  14  15    9.62    1.27
   2 -14 -15    9.08    1.50
  -2  14  14    2.22    1.35
   2 -14 -14    4.83    1.63
  -2  14  13    2.57    1.46
  -2  14  12    1.92    1.53
   2  14 -11   13.39    1.64
   2 -14 -11   13.26    2.23
   2  14 -10   16.28    1.82
   2 -14 -10   17.14    2.34
  -2  14   9    5.27    1.73
   2  14  -9    4.07    1.69
   2 -14  -9    5.90    2.45
   2 -14  -9    1.15    2.17
  -2  14   8   16.48    2.06
   2  14  -8   17.58    2.06
   2 -14  -8   19.50    2.49
   2 -14  -8   21.73    2.85
   2  14  -7   35.56    2.68
   2 -14  -7   42.54    3.21
   2 -14  -7   37.35    2.96
   2  14  -6  120.35    5.95
   2 -14  -6  119.32    6.14
   2 -14  -6  120.22    6.42
   2  14  -5   30.59    2.52
   2 -14  -5   33.85    2.72
   2 -14  -5   31.69    3.16
  -2  14   4  122.53    6.03
   2  14  -4  119.30    6.11
   2 -14  -4  123.15    6.23
   2 -14  -4  130.81    6.52
  -2  14   3  111.49    5.80
   2  14  -3  120.77    5.95
   2 -14  -3  125.85    6.32
   2 -14  -3  121.42    5.99
  -2  14   2   21.52    1.93
   2  14  -2   18.92    2.37
  -2 -14   2   23.87    2.36
   2 -14  -2   18.84    2.22
   2  14  -1   23.21    1.96
  -2  14   1   23.18    2.28
   2  14  -1   23.89    2.49
  -2 -14   1   25.24    2.56
   2  14   0  104.88    5.02
  -2  14   0   91.47    4.83
   2  14   0   91.44    4.75
  -2 -14   0   93.56    5.14
  -2  14  -1   42.57    2.75
   2  14   1   41.90    2.72
  -2 -14  -1   44.91    2.94
  -2 -14  -1   40.60    3.16
   2  14   2   66.71    3.58
  -2  14  -2   60.73    3.48
  -2 -14  -2   61.45    3.74
  -2 -14  -2   67.54    4.04
   2  14   3   62.11    3.51
  -2 -14  -3   54.76    3.83
  -2 -14  -3   63.30    3.69
   2  14   4   22.45    2.24
  -2 -14  -4   29.20    2.77
   2  14   5    6.92    1.88
  -2 -14  -5    8.46    2.35
  -2 -14  -5    3.55    2.20
   2  14   6   25.71    2.35
  -2 -14  -6   24.50    2.60
  -2 -14  -7   18.10    2.42
   2  14   7   21.50    2.15
  -2 -14  -8    6.40    2.18
  -2 -14  -9    6.40    2.09
   2  14   9   10.43    1.77
  -2 -14 -10   21.02    2.21
  -2 -14 -10   21.38    1.97
   2  14  10   21.27    1.95
  -2 -14 -11   19.06    1.78
   2  14  11   17.93    1.78
  -2 -14 -12   -0.25    1.34
   2  14  12    2.63    1.34
  -2 -14 -13    0.86    1.18
   2  14  13   -1.46    1.17
  -2 -14 -14   10.11    1.32
  -2 -14 -14    7.65    1.17
   2  14  14    9.98    1.02
  -2 -14 -15    6.55    0.92
  -2  15  15    4.94    0.86
   2 -15 -15    3.36    0.98
   2 -15 -15    3.19    1.07
  -2  15  14   22.91    1.54
   2 -15 -14   19.05    1.74
  -2  15  13    0.97    1.23
   2 -15 -12    6.98    1.68
   2 -15 -11    0.68    1.74
  -2  15  10    5.75    1.59
   2  15 -10    6.66    1.39
   2 -15 -10    6.37    1.94
  -2  15   9   15.65    1.80
   2  15  -9   14.37    1.68
   2 -15  -9   12.66    2.33
   2 -15  -9   13.04    2.00
  -2  15   8   13.32    1.82
   2  15  -8   14.29    1.76
   2 -15  -8   15.05    2.17
   2 -15  -8   17.66    2.47
  -2  15   7    5.31    1.66
   2  15  -7    5.65    1.68
   2 -15  -7    3.23    1.96
   2 -15  -7    3.14    2.35
  -2  15   6   21.35    2.02
   2  15  -6   20.17    2.08
   2 -15  -6   22.05    2.36
   2 -15  -6   22.98    2.79
  -2  15   5   22.71    2.06
   2  15  -5   24.92    2.22
   2 -15  -5   23.99    2.73
   2 -15  -5   24.64    2.42
  -2  15   4   43.50    2.79
   2  15  -4   47.42    2.99
   2 -15  -4   47.64    3.11
   2 -15  -4   46.89    3.38
  -2  15   3    1.67    1.50
  -2  15   3    2.07    1.79
   2  15  -3    1.30    1.87
   2 -15  -3    1.16    1.89
   2 -15  -3    3.66    2.38
  -2  15   2   21.69    1.92
   2  15  -2   28.71    2.43
  -2  15   2   25.18    2.22
   2 -15  -2   28.11    2.32
   2 -15  -2   25.91    2.75
  -2  15   1   77.35    4.28
   2  15  -1   87.35    4.46
  -2 -15   1   81.99    4.52
   2 -15  -1   84.67    4.77
   2  15   0   16.19    1.72
  -2  15   0   18.08    1.91
   2  15   0   19.61    2.29
   2 -15   0   17.24    2.48
  -2 -15   0   17.18    2.33
   2  15   1   12.18    1.65
   2  15   1   14.36    2.16
  -2  15  -1   10.26    1.69
  -2 -15  -1   10.05    2.27
  -2 -15  -1   11.95    1.99
   2  15   2   27.47    2.13
   2  15   2   27.36    2.48
  -2 -15  -2   25.41    2.37
  -2 -15  -2   24.51    2.61
  -2 -15  -3    9.34    2.05
  -2 -15  -3   10.55    2.30
   2  15   3   14.83    1.83
  -2 -15  -4   11.97    2.09
   2  15   4   11.13    1.81
  -2 -15  -5    9.64    2.05
   2  15   5    9.73    1.74
  -2 -15  -6   25.21    2.44
   2  15   6   24.15    2.11
  -2 -15  -7   20.15    2.21
   2  15   7   19.34    1.94
  -2 -15  -8    7.27    1.94
  -2 -15  -9    1.24    1.72
  -2 -15 -10   11.16    1.83
   2  15  10   13.87    1.54
  -2 -15 -11    0.91    1.47
  -2 -15 -11    0.35    1.06
  -2 -15 -12    5.18    1.39
  -2 -15 -12    3.12    0.94
   2  15  12    3.81    1.07
   2  15  13   16.59    1.23
  -2  16  14    0.35    0.67
   2 -16 -12    3.94    1.35
   2 -16 -11   19.48    1.79
  -2  16  11   17.36    1.51
   2 -16 -10   28.40    2.20
  -2  16  10   28.21    1.92
   2 -16  -9   15.74    1.90
  -2  16   9   17.60    1.62
   2 -16  -8   13.83    1.86
   2  16  -8    9.88    1.43
  -2  16   8   11.07    1.54
   2 -16  -7    2.01    2.05
   2 -16  -7    0.70    1.71
   2  16  -7    1.70    1.40
  -2  16   7    0.61    1.37
   2 -16  -6   -0.31    2.05
   2 -16  -6    2.00    1.72
   2  16  -6    2.85    1.51
  -2  16   6    1.75    1.57
  -2  16   6    0.73    1.38
   2 -16  -5   -0.74    2.17
   2 -16  -5    3.43    1.74
   2  16  -5    2.56    1.56
  -2  16   5    0.57    1.57
  -2  16   5    2.00    1.33
   2 -16  -4    1.97    2.11
   2 -16  -4    2.99    1.72
  -2  16   4    1.41    1.58
   2  16  -4   -0.19    1.64
  -2  16   4    2.68    1.34
   2 -16  -3    5.88    1.68
   2 -16  -3    4.51    2.19
   2  16  -3    7.84    1.74
  -2  16   3    3.71    1.58
  -2  16   3    5.71    1.30
   2 -16  -2    0.89    2.08
   2  16  -2   -0.08    1.70
  -2  16   2    1.23    1.51
   2 -16  -1    0.72    2.05
   2  16  -1    0.40    1.79
  -2  16   1    0.02    1.46
   2 -16   0    5.66    2.05
  -2 -16   0    5.15    1.82
  -2  16   0    7.67    1.44
   2  16   0    4.77    1.84
   2 -16   1    0.03    1.96
   2  16   1   -0.33    1.82
   2  16   1    1.12    1.29
  -2 -16  -2   27.63    2.21
   2 -16   2   30.91    2.45
   2  16   2   30.09    2.38
   2  16   2   26.11    2.00
  -2 -16  -3   11.48    1.83
   2 -16   3   14.70    1.89
   2  16   3   13.41    1.94
   2  16   3    9.92    1.57
  -2 -16  -4   34.87    2.58
   2  16   4   35.80    2.37
   2  16   4   42.86    2.61
  -2 -16  -5    7.10    1.76
   2  16   5    7.67    1.79
   2  16   5    8.03    1.50
  -2 -16  -6    9.00    1.77
   2  16   6    9.20    1.51
  -2 -16  -7    2.30    1.59
   2  16   7    4.04    1.35
  -2 -16  -8    3.07    1.57
   2  16   8    2.60    1.30
  -2 -16  -9   -0.15    1.43
   2  16   9    1.41    1.31
   2  16  10    2.54    1.19
  -2 -16 -11   12.24    1.27
   2  16  11   11.36    1.17
   2  16  11    9.89    1.06
  -2 -16 -12   -0.38    0.83
   2  16  12    0.66    0.73
   2  16  12    1.42    0.66
   2 -17 -11    2.66    1.05
  -2  17  11    1.61    0.82
  -2  17  11    1.40    0.79
   2 -17 -10    8.92    1.26
  -2  17  10   10.53    1.09
   2 -17  -9   11.78    1.39
  -2  17   9    9.89    1.20
   2 -17  -8    3.07    1.35
  -2  17   8    3.08    1.18
  -2  17   8    4.36    1.08
   2 -17  -7   17.88    1.65
   2  17  -7   12.17    1.24
  -2  17   7   15.64    1.42
  -2  17   7   11.46    1.29
   2 -17  -6   19.90    2.09
   2 -17  -6   16.92    1.76
  -2  17   6   19.20    1.58
  -2  17   6   17.56    1.42
   2  17  -6   17.05    1.49
   2 -17  -5   -0.39    1.41
   2 -17  -5    0.31    1.79
   2  17  -5    2.23    1.27
  -2  17   5    1.85    1.25
  -2  17   5    0.78    1.03
   2 -17  -4    3.57    1.36
   2 -17  -4    4.86    1.84
   2  17  -4    7.18    1.40
  -2  17   4    6.04    1.30
   2 -17  -3    5.47    1.84
   2  17  -3    7.81    1.47
  -2  17   3    5.52    1.28
   2 -17  -2    9.04    1.91
  -2  17   2    8.23    1.31
   2  17  -2   12.22    1.58
   2 -17  -1    1.95    1.71
   2  17  -1    3.33    1.52
   2 -17   0    2.28    1.64
   2  17   0    1.47    1.52
   2 -17   1   -0.71    1.56
   2  17   1    0.82    1.56
   2 -17   2   -0.88    1.48
   2  17   2    2.01    1.54
   2  17   2    0.94    1.02
  -2 -17  -3    7.62    1.37
   2  17   3    9.99    1.60
   2  17   3    7.54    1.16
  -2 -17  -4    3.66    1.33
   2  17   4    2.67    1.47
   2  17   4    1.62    1.07
  -2 -17  -5    1.47    1.32
   2  17   5    3.50    1.40
   2  17   5    2.84    1.09
  -2 -17  -6    3.96    1.35
   2  17   6    5.71    1.34
   2  17   6    1.89    1.08
   2  17   7    2.05    0.98
   2  17   8    4.32    0.95
   2  17   9    6.50    0.89
   2 -18  -7   12.44    1.09
   2 -18  -6    0.79    0.90
   2  18  -4    7.18    0.99
   2  18  -3    6.67    1.08
   2  18  -2    2.01    1.08
   2 -18  -2    2.37    1.35
   2  18  -1    3.37    1.14
   2 -18  -1    1.92    1.31
   2  18   0    5.94    1.17
   2 -18   0    2.33    1.22
   2  18   1    7.52    1.22
   2  18   2    1.28    1.15
   2  18   3   15.39    1.36
   2  18   4    3.32    1.07
   2  18   5   -0.01    0.96
   2  18   6   10.45    1.03
   3   0 -25    0.59    1.00
   3   0 -24    9.68    1.61
   3   0 -23    1.87    1.90
   3   0 -22    0.10    2.15
   3   0 -21   13.65    2.57
   3   0 -20   11.53    2.55
   3   0 -19   43.68    3.40
   3   0 -18  151.41    7.50
   3   0 -18  140.57    9.26
   3   0 -17   94.75    5.02
   3   0 -17   95.82    7.18
   3   0 -17   93.26    5.26
   3   0 -16  323.30   16.00
   3   0 -16  305.46   14.19
   3   0 -16  307.25   14.32
   3   0 -15    1.09    1.91
   3   0 -15    3.15    2.12
   3   0 -15    2.71    3.50
   3   0 -14   23.14    3.86
   3   0 -14   20.68    2.32
   3   0 -13   82.17    5.69
   3   0 -12   67.37    3.86
   3   0 -12   72.30    5.02
   3   0 -11   15.57    1.95
   3   0 -11   20.17    3.35
   3   0 -10   10.23    1.84
   3   0 -10   10.17    3.11
   3   0 -10   10.67    3.01
   3   0  -9   11.80    1.76
   3   0  -9   11.92    2.74
   3   0  -9   10.30    2.63
   3   0  -8   13.58    1.68
   3   0  -8   11.61    2.61
   3   0  -8   11.85    2.55
   3   0  -7  124.99    6.09
   3   0  -7  123.37    6.51
   3   0  -7  130.09    6.51
   3   0  -6    8.72    1.49
   3   0  -6    7.85    2.15
   3   0  -5    1.88    1.41
   3   0  -5    0.39    1.92
   3   0  -4    1.89    1.43
   3   0  -4   -0.40    1.94
   3   0  -3   90.71    4.71
   3   0  -2    6.49    1.75
   3   0  -1    8.95    1.74
   3   0   0   32.19    2.43
   3   0   1   25.73    2.39
  -3   0  -2    1.70    1.50
   3   0   2    0.04    1.88
  -3   0  -3  707.69   31.56
  -3   0  -3  689.44   31.75
  -3   0  -4  765.57   34.74
  -3   0  -4  765.56   34.48
  -3   0  -5  363.68   17.45
  -3   0  -5  380.86   17.14
  -3   0  -6    3.80    1.83
  -3   0  -6    2.24    2.63
  -3   0  -7  291.49   13.59
  -3   0  -7  293.57   14.16
  -3   0  -8  263.22   12.23
  -3   0  -8  255.07   12.83
  -3   0  -9    3.44    1.74
  -3   0  -9    0.96    2.98
  -3   0 -10   21.40    3.41
  -3   0 -11    0.82    3.14
  -3   0 -11    1.49    2.00
  -3   0 -12   41.97    4.51
  -3   0 -12   42.84    2.98
  -3   0 -13   18.63    2.51
  -3   0 -13   15.89    3.96
  -3   0 -14   16.70    2.47
   3   0  14   13.60    3.87
  -3   0 -15    3.56    2.51
   3   0  15    5.70    3.65
  -3   0 -16  130.03    6.67
  -3   0 -17    8.27    2.58
  -3   0 -18   -0.37    2.34
  -3   0 -19    5.01    2.20
  -3   0 -20    7.15    1.95
  -3   0 -21   -0.59    1.58
  -3   0 -22    1.64    1.06
   3  -1 -25   -0.13    0.98
   3  -1 -24    5.24    1.58
   3  -1 -23    7.09    1.88
   3  -1 -22    4.19    2.10
   3  -1 -21    5.03    2.33
   3  -1 -20   36.00    3.16
   3  -1 -19   21.66    2.86
   3  -1 -18   73.45    4.49
   3  -1 -18   71.06    6.34
   3   1 -18   73.60    4.17
   3  -1 -17   12.77    3.86
   3  -1 -17   11.54    2.40
   3   1 -17    7.72    2.26
   3  -1 -16  120.26    6.40
   3  -1 -16  125.29    6.24
   3   1 -16  127.70    6.20
   3  -1 -16  125.47    8.14
   3  -1 -15   50.10    3.35
   3  -1 -15   47.99    3.17
   3   1 -15   49.75    3.16
   3  -1 -14   16.28    2.19
   3  -1 -14   21.79    3.66
   3  -1 -13  129.69    6.75
   3  -1 -13  135.81    7.68
   3  -1 -12    4.17    1.91
   3  -1 -12    3.64    2.96
   3   1 -11   49.30    2.98
   3  -1 -11   55.55    3.41
   3  -1 -11   57.00    4.27
   3   1 -10  137.25    6.62
   3  -1 -10  135.68    6.88
   3  -1 -10  139.80    7.58
   3  -1 -10  143.70    7.51
   3  -1  -9  151.66    7.28
   3   1  -9  148.34    7.01
   3  -1  -9  150.01    7.80
   3  -1  -9  139.84    7.73
   3   1  -8   46.68    2.57
   3  -1  -8   41.90    2.83
   3  -1  -8   43.51    3.40
   3  -1  -8   46.57    3.46
   3   1  -7  210.63    9.59
   3  -1  -7  203.45    9.76
   3  -1  -7  203.07   10.06
   3  -1  -7  213.32   10.04
   3  -1  -6  315.43   14.70
   3   1  -6  326.50   14.58
   3  -1  -6  316.74   14.90
   3   1  -5   25.00    1.85
   3  -1  -5   26.30    2.40
   3   1  -4    7.84    1.44
   3  -1  -4    8.54    1.98
   3  -1  -3 1901.71   85.06
   3  -1  -2   71.04    3.70
   3  -1  -2   70.80    3.79
  -3  -1   1   82.24    4.08
   3  -1  -1   80.48    4.24
  -3  -1   0  267.12   12.16
   3  -1   0  262.78   12.22
   3  -1   1  771.83   34.78
   3  -1   2  900.16   40.54
  -3  -1  -3 4155.24  184.63
  -3  -1  -3 4108.72  184.75
  -3  -1  -4 2861.31  128.00
  -3  -1  -4 2858.24  127.81
  -3  -1  -5  435.82   19.68
  -3  -1  -5  419.64   19.95
  -3  -1  -6   25.33    3.20
  -3  -1  -6   27.22    2.60
  -3  -1  -7  100.89    5.89
  -3  -1  -7  100.72    5.42
  -3  -1  -8  258.38   12.77
  -3  -1  -8  258.09   12.25
  -3  -1  -9   85.29    5.59
  -3  -1  -9   83.61    4.78
  -3  -1 -10   51.18    4.59
  -3  -1 -10   52.44    3.46
  -3  -1 -11   25.23    2.31
  -3  -1 -11   27.25    3.71
  -3  -1 -11   22.52    2.47
  -3  -1 -12   26.07    2.27
  -3  -1 -12   24.59    2.55
  -3  -1 -12   21.78    3.99
  -3  -1 -13   15.06    2.06
  -3  -1 -13   12.10    2.39
  -3  -1 -13   14.33    3.86
  -3  -1 -14    8.54    2.54
   3  -1  14    8.22    3.63
  -3  -1 -15   19.37    2.69
   3  -1  15   17.04    4.26
  -3  -1 -16   30.65    3.07
  -3   1 -16   29.12    2.22
  -3  -1 -17    4.16    2.46
  -3  -1 -18    1.77    2.34
  -3  -1 -19    4.52    2.14
  -3  -1 -20    0.82    1.87
  -3  -1 -21    5.70    1.58
  -3  -1 -22    6.21    1.10
   3  -2 -24    0.20    1.35
   3   2 -24    1.18    1.45
   3  -2 -23   13.26    1.94
   3   2 -23   13.01    1.99
   3   2 -22   -0.51    2.12
   3  -2 -22    1.03    2.06
   3   2 -21   23.69    2.65
   3  -2 -21   20.64    2.61
   3   2 -20   10.07    2.57
   3  -2 -20    9.93    2.38
   3  -2 -19   74.76    4.57
   3   2 -19   77.27    4.65
   3   2 -19   80.36    4.34
   3  -2 -18   44.89    3.38
   3  -2 -18   35.30    4.86
   3   2 -18   33.74    4.98
   3   2 -18   42.76    3.33
   3   2 -18   44.90    3.06
   3   2 -17   12.16    2.22
   3  -2 -17    9.93    4.13
   3   2 -17   13.24    4.34
   3   2 -17   13.14    2.61
   3  -2 -17   13.14    2.59
   3  -2 -16   80.51    6.54
   3   2 -16   82.67    6.53
   3   2 -16   95.51    4.76
   3   2 -16   90.18    4.89
   3  -2 -16   88.79    4.95
   3   2 -15  190.01   10.18
   3  -2 -15  191.93   10.10
   3   2 -15  173.27    8.32
   3   2 -15  174.49    8.49
   3  -2 -15  173.59    8.46
   3  -2 -14    9.84    2.38
   3  -2 -14   13.69    2.02
   3   2 -14   12.61    2.16
   3  -2 -14   14.84    3.62
   3  -2 -14   12.20    2.17
   3   2 -14   11.88    3.66
   3   2 -13   21.44    3.42
   3  -2 -13   18.55    3.34
   3  -2 -13   21.95    2.61
   3   2 -12   43.68    4.12
   3  -2 -12   45.81    4.00
   3  -2 -12   41.41    3.28
   3  -2 -11   23.19    3.20
   3   2 -11   22.97    3.31
   3  -2 -11   23.71    2.65
   3  -2 -10  101.10    6.24
   3   2 -10  104.06    6.23
   3   2 -10  104.60    6.18
   3  -2 -10  103.67    6.19
   3  -2 -10  106.15    5.65
   3   2  -9 1316.12   58.23
   3  -2  -9 1335.49   58.21
   3   2  -9 1266.44   58.18
   3  -2  -9 1320.93   58.18
   3   2  -9 1265.39   57.57
   3  -2  -9 1295.70   57.92
   3   2  -8   60.94    3.82
   3  -2  -8   58.57    3.76
   3  -2  -8   53.31    3.78
   3   2  -8   54.24    3.71
   3  -2  -8   53.52    3.37
   3   2  -8   52.38    2.78
   3   2  -7  279.44   13.00
   3  -2  -7  268.91   12.95
   3  -2  -7  276.50   12.94
   3   2  -7  277.03   12.98
   3   2  -7  275.43   12.48
   3  -2  -7  272.67   12.77
   3  -2  -6    5.39    2.12
   3   2  -6    5.42    2.22
   3   2  -6    6.19    2.13
   3  -2  -6    7.04    1.96
   3  -2  -6    4.03    1.85
   3   2  -6    5.99    1.17
   3   2  -5  415.99   18.76
   3   2  -4   27.63    2.42
   3  -2  -4   26.74    2.29
   3  -2  -3  663.33   30.47
   3   2  -3  682.06   30.47
   3  -2  -3  682.60   30.46
   3   2  -2   22.47    2.04
   3  -2  -2   23.16    2.00
  -3  -2   2   21.83    1.91
   3  -2  -2   19.69    1.89
   3   2  -1  369.57   16.98
   3  -2  -1  377.37   16.98
   3  -2  -1  376.23   16.96
  -3  -2   1  370.02   16.97
   3   2   0 7390.07  324.86
   3  -2   0 7263.87  324.86
  -3  -2   0 7184.38  324.85
   3  -2   0 7296.50  324.80
   3  -2   1 1370.85   61.15
   3   2   1 1354.06   61.14
   3  -2   1 1367.66   61.03
  -3  -2  -1 1362.44   61.13
   3   2   2 7963.92  352.42
   3  -2   2 7838.32  352.41
   3  -2   3 1182.40   53.89
   3   2   3 1215.06   53.90
  -3   2  -4 1450.71   63.39
  -3  -2  -4 1390.99   63.27
  -3  -2  -4 1389.52   63.39
  -3  -2  -5 1737.70   76.16
  -3   2  -5 1673.62   76.28
  -3  -2  -5 1668.14   76.32
  -3   2  -6  145.59    7.55
  -3  -2  -6  139.46    7.58
  -3  -2  -6  145.50    7.32
  -3   2  -7  264.44   12.76
  -3  -2  -7  256.17   12.79
  -3  -2  -7  259.76   12.43
  -3   2  -8  102.29    6.18
  -3  -2  -8  101.59    6.09
  -3  -2  -8  103.54    5.67
  -3  -2  -9   12.53    3.12
  -3   2  -9   15.09    3.10
  -3  -2  -9    8.64    2.34
  -3  -2 -10   74.05    5.33
  -3   2 -10   74.80    5.23
  -3  -2 -10   72.74    4.53
  -3   2 -11  113.71    5.85
  -3  -2 -11  115.67    5.80
  -3  -2 -11  118.69    6.36
  -3  -2 -11  123.72    7.18
  -3   2 -11  120.01    7.29
  -3  -2 -12   21.77    2.22
  -3  -2 -12   17.23    3.91
  -3   2 -12   23.92    2.49
  -3  -2 -12   22.78    2.44
  -3   2 -12   26.14    4.08
   3  -2  13    5.94    3.67
   3   2  13    9.19    3.36
  -3  -2 -13    7.48    1.98
  -3  -2 -13    4.84    2.26
  -3   2 -13    7.00    2.37
  -3  -2 -13    4.15    3.47
   3  -2  14   15.30    3.81
   3   2  14   13.31    3.87
  -3  -2 -14   18.40    2.52
  -3   2 -14   10.91    2.60
  -3  -2 -14   16.31    2.18
   3   2  15   29.02    4.39
   3  -2  15   34.15    4.72
  -3   2 -15   31.25    2.35
  -3  -2 -15   37.37    3.06
  -3   2 -15   34.09    3.12
  -3  -2 -16  122.71    6.32
  -3   2 -16  120.05    6.38
  -3   2 -17   35.19    3.16
  -3  -2 -17   37.61    3.13
  -3   2 -18    2.22    2.23
  -3  -2 -18    3.44    2.29
  -3   2 -19    8.60    2.20
  -3  -2 -19    8.50    2.16
  -3   2 -20   10.26    1.95
  -3  -2 -20    9.79    1.90
  -3   2 -21    5.33    1.52
  -3  -2 -21    8.55    1.50
   3   3 -24    4.88    1.42
   3  -3 -24    6.74    1.39
   3   3 -23    4.08    1.76
   3  -3 -23    5.43    1.74
  -3   3  23    3.35    1.12
   3   3 -22    6.12    2.07
   3  -3 -22    7.57    2.02
   3  -3 -21    1.82    2.21
   3   3 -21   -0.46    2.24
   3   3 -20   44.44    3.33
   3  -3 -20   44.06    3.30
   3  -3 -19   54.19    3.74
   3   3 -19   53.62    3.75
   3   3 -19   58.20    3.46
   3   3 -18   44.54    2.95
   3   3 -18   41.89    3.20
   3   3 -18   42.63    4.97
   3  -3 -18   42.02    3.21
   3   3 -17   63.39    3.59
   3   3 -17   56.76    3.89
   3  -3 -17   55.13    3.83
   3  -3 -17   54.55    5.64
   3   3 -17   58.98    5.71
   3  -3 -16   69.00    5.77
   3   3 -16   71.25    4.00
   3  -3 -16   69.23    4.22
   3   3 -16   76.26    4.29
   3   3 -16   67.17    5.99
   3  -3 -15  345.95   18.11
   3   3 -15  415.00   19.12
   3  -3 -15  387.61   19.01
   3   3 -15  374.85   17.42
   3   3 -15  390.79   17.55
   3  -3 -15  393.26   17.56
   3   3 -14   60.02    4.99
   3  -3 -14   61.39    4.16
   3   3 -14   56.74    3.25
   3  -3 -14   55.85    3.50
   3  -3 -14   54.77    4.98
   3   3 -14   57.39    3.47
   3   3 -13   41.03    4.20
   3  -3 -13   38.86    4.00
   3  -3 -13   35.49    3.24
   3  -3 -12    5.39    2.98
   3   3 -12    4.22    2.84
   3  -3 -12    0.39    2.24
   3  -3 -11  176.55    9.03
   3   3 -11  167.68    9.03
   3  -3 -11  167.39    8.59
   3  -3 -10  345.34   16.57
   3   3 -10  360.05   16.56
   3  -3 -10  338.61   16.28
   3  -3  -9  144.89    7.52
   3   3  -9  141.38    7.52
   3  -3  -9  139.21    7.46
   3   3  -9  139.24    7.43
   3  -3  -9  135.50    7.14
   3   3  -8  476.15   21.51
   3  -3  -8  506.16   21.54
   3   3  -8  494.59   21.52
   3  -3  -8  507.16   21.52
   3   3  -8  445.11   20.79
   3  -3  -8  506.16   21.37
   3  -3  -7  192.14    9.32
   3   3  -7  190.51    9.33
   3  -3  -7  189.87    9.29
   3   3  -7  183.36    9.24
   3   3  -7  191.86    8.66
   3  -3  -7  188.75    9.15
   3   3  -6   89.79    4.80
   3  -3  -6   87.76    4.79
   3   3  -6   86.27    4.77
   3  -3  -6   86.11    4.74
   3   3  -6   87.53    4.20
   3   3  -4    6.22    1.80
   3  -3  -4    5.28    1.74
   3  -3  -4    5.65    1.84
   3   3  -3   19.87    2.11
   3  -3  -3   20.18    2.00
  -3  -3   3   18.32    1.76
   3  -3  -3   22.70    2.14
   3  -3  -2  590.93   25.96
   3   3  -2  568.07   25.96
   3  -3  -2  560.50   26.00
  -3  -3   2  580.48   25.97
   3   3  -1  777.82   35.21
   3  -3  -1  787.31   35.21
   3  -3  -1  785.82   35.23
  -3  -3   1  781.82   35.26
   3   3   0  814.98   36.45
   3  -3   0  815.37   36.46
  -3  -3   0  808.11   36.52
   3  -3   0  804.28   36.42
   3  -3   1 2587.11  116.83
   3   3   1 2655.08  116.83
   3  -3   1 2622.38  116.73
  -3  -3  -1 2585.07  116.87
   3   3   2 3544.76  161.79
   3  -3   2 3613.99  161.80
   3  -3   2 3645.20  161.63
  -3  -3  -2 3676.88  161.85
   3   3   3 1694.36   75.26
   3  -3   3 1611.60   75.23
   3  -3   3 1704.20   75.01
   3  -3   4   30.10    2.65
   3  -3   4   29.46    1.92
  -3  -3  -4   29.68    2.96
  -3  -3  -4   31.05    2.81
  -3   3  -5  306.77   14.03
  -3  -3  -5  306.24   14.12
   3  -3   5  288.14   13.42
  -3  -3  -5  296.57   13.96
  -3  -3  -6  113.41    6.31
  -3   3  -6  109.19    6.14
  -3  -3  -6  108.45    6.01
  -3   3  -7  427.48   19.60
  -3  -3  -7  415.55   19.67
  -3  -3  -7  408.76   19.42
  -3   3  -8  500.62   23.76
  -3  -3  -8  517.27   23.86
  -3  -3  -8  507.50   23.55
  -3   3  -9   73.21    5.07
  -3  -3  -9   73.70    4.72
  -3  -3  -9   73.34    5.18
  -3   3 -10  173.33    9.44
  -3  -3 -10  178.04    9.51
  -3  -3 -10  169.18    8.90
  -3  -3 -11   22.14    2.20
  -3  -3 -11   24.97    2.28
  -3  -3 -11   29.99    3.84
  -3   3 -11   21.57    2.22
  -3   3 -11   19.39    3.50
  -3  -3 -11   19.17    2.83
   3  -3  12   27.23    3.91
  -3   3 -12   31.95    2.17
  -3  -3 -12   27.95    2.45
  -3  -3 -12   28.18    2.61
  -3   3 -12   27.06    2.57
  -3  -3 -12   26.27    3.16
  -3  -3 -12   24.29    4.04
   3  -3  13    8.18    3.57
   3   3  13    6.34    3.35
  -3   3 -13    7.62    2.30
  -3  -3 -13    6.55    2.26
  -3  -3 -13    8.04    2.02
  -3   3 -13    8.31    1.63
   3  -3  14    3.76    3.58
   3   3  14   -3.78    3.51
  -3  -3 -14    7.09    2.14
  -3   3 -14    5.84    1.61
  -3   3 -14    3.74    2.33
  -3  -3 -14    4.19    2.23
  -3  -3 -15  206.30    9.76
  -3   3 -15  204.83    9.90
  -3  -3 -15  204.75    9.88
  -3  -3 -16    8.94    2.40
  -3   3 -16   11.03    2.55
  -3   3 -17    0.50    2.42
  -3  -3 -17    1.13    2.39
  -3   3 -18    3.93    2.18
  -3  -3 -18    2.87    2.25
  -3  -3 -19   36.94    2.81
  -3   3 -19   39.80    2.82
  -3   3 -20   10.48    1.88
  -3  -3 -20   11.08    1.85
  -3  -3 -21    1.39    1.37
  -3   3 -21    5.98    1.31
   3   4 -24    4.80    1.10
   3  -4 -24    3.78    1.09
   3   4 -23   12.16    1.81
   3  -4 -23   13.50    1.72
  -3   4  23   17.02    1.34
   3   4 -22    7.92    1.89
   3  -4 -22    7.38    1.92
   3  -4 -21    1.49    2.04
   3   4 -21    5.96    2.10
   3  -4 -20    8.54    2.27
   3   4 -20    2.19    2.30
   3  -4 -19   32.70    2.99
   3   4 -19   38.85    3.04
   3   4 -19   37.91    2.70
   3   4 -18   68.84    3.83
   3  -4 -18   69.41    4.11
   3   4 -18   67.62    4.12
   3   4 -18   58.30    5.70
   3   4 -17  117.93    7.88
   3   4 -17  123.28    6.01
   3  -4 -17  118.85    6.22
   3   4 -17  123.81    6.19
   3   4 -16   57.57    3.55
   3   4 -16   62.56    5.44
   3   4 -16   65.17    3.79
   3  -4 -16   55.44    5.52
   3  -4 -16   63.64    3.88
   3  -4 -15  244.86   13.22
   3   4 -15  274.34   14.00
   3  -4 -15  264.34   13.94
   3   4 -15  276.27   12.35
   3   4 -15  269.36   12.48
   3  -4 -15  262.79   12.47
   3  -4 -14    2.59    2.57
   3   4 -14    7.54    1.78
   3   4 -14    6.37    2.04
   3  -4 -14    7.21    3.13
   3  -4 -14    5.88    1.99
   3   4 -14    8.72    3.35
   3   4 -13   42.90    4.18
   3  -4 -13   35.32    3.98
   3  -4 -13   40.60    3.58
   3   4 -12    2.98    2.90
   3  -4 -12    0.11    2.84
   3  -4 -12    1.50    2.37
   3  -4 -11  145.22    7.55
   3   4 -11  136.02    7.54
   3  -4 -11  127.71    7.19
   3  -4 -10  152.58    7.99
   3   4 -10  159.49    8.03
   3  -4 -10  139.49    7.78
   3  -4  -9  307.87   14.75
   3   4  -9  323.40   14.81
   3  -4  -9  303.13   14.72
   3  -4  -9  302.92   14.64
   3  -4  -8   98.91    5.42
   3   4  -8   95.99    5.53
   3   4  -8   94.85    5.47
   3  -4  -8   94.46    5.42
   3  -4  -8   92.14    5.40
   3   4  -7   86.36    4.81
   3  -4  -7   88.54    4.78
   3  -4  -7   84.55    4.73
   3   4  -7   88.49    4.72
   3   4  -7   79.89    3.82
   3  -4  -6  300.26   14.33
   3   4  -6  323.01   14.32
   3  -4  -6  300.78   14.31
   3   4  -6  306.47   14.30
   3  -4  -5   84.31    4.43
   3   4  -5   80.27    4.37
   3   4  -5   79.58    4.32
   3  -4  -5   84.15    4.35
   3  -4  -5   80.71    4.48
  -3  -4   4   17.42    1.65
   3  -4  -4   16.59    2.12
   3   4  -3  227.14   10.30
   3  -4  -3  233.38   10.31
  -3  -4   3  213.66   10.29
   3  -4  -3  211.13   10.46
   3   4  -2 1221.43   57.48
   3  -4  -2 1300.97   57.50
   3  -4  -2 1326.46   57.64
  -3  -4   2 1312.63   57.59
   3   4  -1 1947.56   85.75
   3  -4  -1 1900.16   85.75
   3  -4  -1 1892.79   85.83
  -3  -4   1 1930.19   85.88
   3  -4   0 3850.65  171.22
   3   4   0 3781.30  171.22
   3  -4   0 3905.86  171.26
  -3  -4   0 3805.36  171.35
   3   4   1 1728.59   78.51
   3  -4   1 1756.56   78.52
   3  -4   1 1777.61   78.47
  -3  -4  -1 1748.62   78.65
   3  -4   2   16.79    1.92
   3   4   2   17.51    2.13
   3  -4   2   19.86    1.73
  -3  -4  -2   20.02    2.47
   3  -4   3   94.02    5.08
   3   4   3  100.18    5.17
  -3  -4  -3  102.81    5.42
   3  -4   3   95.04    4.72
   3  -4   4   85.57    4.63
   3   4   4   82.86    4.76
   3  -4   4   83.11    4.13
   3   4   5   59.08    4.01
   3  -4   5   62.24    3.87
  -3  -4  -5   60.47    4.21
  -3  -4  -6   19.27    3.02
  -3   4  -6   16.13    2.62
  -3  -4  -6   19.83    3.07
  -3   4  -7  505.58   23.28
  -3  -4  -7  495.33   23.37
  -3  -4  -7  498.93   23.24
  -3   4  -8  209.66   10.73
  -3  -4  -8  211.15   10.81
  -3  -4  -8  213.60   10.58
  -3   4  -9  300.68   14.63
  -3  -4  -9  301.79   14.68
  -3  -4  -9  290.71   14.40
  -3  -4 -10   37.21    4.01
  -3   4 -10   38.28    3.86
  -3  -4 -10   32.87    3.50
   3  -4  11   87.54    6.13
   3   4  11   96.29    6.16
  -3  -4 -11   96.01    4.99
  -3   4 -11   96.96    4.93
  -3  -4 -11   93.05    4.99
  -3  -4 -11  103.42    5.98
   3  -4  12   -0.88    3.11
   3   4  12    7.10    3.31
  -3  -4 -12    2.53    1.95
  -3   4 -12    1.86    1.49
  -3  -4 -12    0.12    1.62
  -3  -4 -12    1.78    2.17
  -3   4 -12    3.09    2.09
  -3  -4 -12    2.80    2.69
   3  -4  13    2.37    3.36
   3   4  13    7.48    3.42
  -3  -4 -13    5.85    2.09
  -3   4 -13    3.99    1.51
  -3  -4 -13    2.30    2.21
  -3   4 -13    1.75    2.24
  -3  -4 -13    0.45    2.72
   3   4  14   38.24    4.61
   3  -4  14   41.90    4.76
  -3  -4 -14   45.94    3.15
  -3   4 -14   46.74    3.33
  -3  -4 -14   43.86    3.31
  -3  -4 -15   19.62    2.40
  -3   4 -15   21.32    2.56
  -3  -4 -15   18.33    2.59
  -3  -4 -16   42.41    3.04
  -3  -4 -16   44.22    3.28
  -3   4 -16   47.86    3.30
  -3  -4 -17   32.01    2.84
  -3   4 -17   30.66    2.82
  -3  -4 -18    9.10    1.55
  -3   4 -18    9.75    2.17
  -3  -4 -18    9.47    2.20
  -3   4 -19    3.53    1.89
  -3  -4 -19    3.20    1.89
  -3   4 -20   10.13    1.68
  -3  -4 -20    7.14    1.67
  -3   4 -21    8.99    1.22
  -3  -4 -21   11.27    1.22
   3   5 -23   19.63    1.73
   3  -5 -23   18.13    1.73
  -3   5  22   16.96    1.56
   3  -5 -22   14.87    1.93
   3   5 -22   16.08    1.90
   3   5 -21   45.43    2.91
   3  -5 -21   38.98    2.88
   3   5 -20   11.92    1.85
   3   5 -20   11.88    2.19
   3  -5 -20   10.36    2.18
   3   5 -19    1.60    1.88
   3   5 -19    1.72    2.17
   3  -5 -19    3.80    2.20
   3   5 -18  129.23    6.21
   3   5 -18  120.68    6.39
   3  -5 -18  125.31    6.40
   3   5 -17   28.14    2.49
   3  -5 -17   29.77    2.81
   3   5 -17   25.60    4.14
   3  -5 -17   22.90    4.19
   3   5 -17   27.83    2.71
   3  -5 -16  112.45    8.14
   3   5 -16  151.13    8.47
   3  -5 -16  114.11    7.73
   3   5 -16  141.57    6.69
   3  -5 -16  137.95    6.84
   3   5 -16  143.20    6.82
   3  -5 -15  134.65    8.39
   3   5 -15  170.15    9.04
   3  -5 -15  124.50    8.65
   3   5 -15  162.33    7.42
   3  -5 -15  142.80    7.39
   3   5 -15  158.58    7.29
  -3   5  14   63.79    3.20
   3  -5 -14   54.10    4.55
   3   5 -14   55.91    5.03
   3   5 -14   61.44    3.42
   3  -5 -14   53.54    4.94
   3   5 -14   58.26    3.54
   3  -5 -14   57.71    3.55
   3  -5 -13   22.13    3.16
   3   5 -13   17.45    1.92
   3   5 -13   15.04    3.34
   3  -5 -13   16.43    3.43
   3  -5 -12   33.57    3.79
   3   5 -12   38.25    3.67
   3  -5 -12   36.41    3.59
   3  -5 -11   18.67    3.17
   3   5 -11   29.01    3.19
   3  -5 -11   23.97    2.94
   3   5 -10   45.32    3.52
   3  -5 -10   37.72    3.52
   3  -5 -10   40.63    3.58
   3  -5  -9  135.00    7.22
   3   5  -9  139.26    7.16
   3  -5  -9  130.60    7.27
   3   5  -8  332.11   15.03
   3  -5  -8  304.51   15.02
   3  -5  -7   19.41    2.65
   3   5  -7   22.28    2.59
   3  -5  -7   20.81    2.53
   3   5  -7   23.23    2.49
   3   5  -6   40.05    2.81
   3  -5  -6   38.50    2.86
   3  -5  -6   36.36    2.85
   3   5  -6   39.69    2.85
   3  -5  -6   40.21    3.38
   3  -5  -5   52.99    3.36
   3   5  -5   53.61    3.27
   3  -5  -5   56.77    3.33
   3   5  -5   58.32    3.29
   3  -5  -5   58.57    3.69
   3  -5  -4  198.64    9.45
   3   5  -4  198.82    9.43
   3  -5  -4  207.23    9.45
   3   5  -4  202.65    9.41
   3  -5  -4  196.09    9.67
  -3  -5   4  206.23    9.45
   3  -5  -3   56.61    3.09
   3  -5  -3   53.02    3.55
  -3  -5   3   56.32    3.26
   3   5  -2  937.31   42.43
   3  -5  -2  949.82   42.45
   3  -5  -2  931.22   42.67
  -3  -5   2  970.85   42.63
   3  -5  -1  947.81   42.60
   3   5  -1  944.36   42.59
   3  -5  -1  941.04   42.79
  -3  -5   1  974.31   42.84
   3  -5   0   45.41    2.61
   3   5   0   43.84    2.60
   3  -5   0   44.12    2.85
  -3  -5   0   40.19    3.13
   3  -5   1   41.29    2.56
   3   5   1   39.91    2.57
  -3  -5  -1   40.31    3.18
   3  -5   1   38.56    2.58
   3   5   2  107.53    5.57
   3  -5   2  109.82    5.52
   3  -5   2  110.21    5.46
  -3  -5  -2  118.08    6.00
   3  -5   3  972.57   44.81
   3   5   3 1013.37   44.82
  -3  -5  -3 1085.92   45.14
   3  -5   3  963.40   44.60
   3  -5   4  451.25   21.60
   3   5   4  470.40   21.66
  -3  -5  -4  504.58   21.95
   3  -5   5   36.08    2.83
   3   5   5   39.59    3.14
   3   5   6  100.31    5.56
   3  -5   6   92.59    5.28
  -3  -5  -6   98.72    5.78
   3  -5   7  221.73   11.44
   3   5   7  238.10   11.59
  -3  -5  -7  250.54   11.78
   3  -5   8  116.71    6.58
   3   5   8  128.78    6.82
  -3  -5  -8  116.62    6.84
   3   5   9   86.62    5.24
   3  -5   9   72.02    5.02
  -3  -5  -9   79.89    5.19
   3   5  10   41.00    3.87
   3  -5  10   33.93    3.67
  -3  -5 -10   40.46    3.79
   3   5  11    5.82    3.01
   3  -5  11    4.57    2.95
  -3  -5 -11    9.62    3.03
  -3  -5 -11    6.51    1.75
  -3   5 -11    5.76    1.49
  -3   5 -11    7.97    1.97
  -3  -5 -11    5.93    1.99
   3   5  12    0.42    3.04
   3  -5  12    1.71    3.00
   3   5  12    2.42    1.54
  -3  -5 -12    2.84    2.85
  -3   5 -12    1.97    1.45
  -3  -5 -12    0.67    1.76
  -3  -5 -12    2.52    2.10
  -3   5 -12    0.79    1.99
  -3  -5 -12   -0.91    2.14
   3   5  13   13.60    3.54
   3  -5  13   14.31    3.50
   3   5  13   14.26    1.81
  -3  -5 -13   10.33    3.18
  -3  -5 -13   17.25    2.35
  -3   5 -13   17.71    2.42
  -3  -5 -13   14.80    2.33
   3   5  14   17.94    1.87
   3   5  14   14.09    3.59
   3  -5  14   15.77    3.70
  -3  -5 -14   17.86    2.44
  -3  -5 -14   17.07    2.48
  -3   5 -14   21.78    2.54
  -3  -5 -15   28.31    2.72
  -3   5 -15   27.75    2.76
  -3  -5 -15   29.91    2.87
   3   5  15   33.87    2.14
  -3  -5 -16   33.30    2.72
  -3  -5 -16   36.34    2.93
  -3   5 -16   35.45    2.90
  -3  -5 -17    5.63    2.13
  -3   5 -17    5.01    2.13
  -3   5 -18   13.64    2.04
  -3  -5 -18   10.44    2.08
  -3  -5 -18   10.54    1.61
  -3  -5 -19    1.49    1.67
  -3   5 -19    2.65    1.64
  -3  -5 -19    2.75    1.16
  -3  -5 -20    5.15    1.36
  -3   5 -20    3.97    1.32
  -3   6  23    1.30    0.88
   3  -6 -22   13.23    1.56
   3   6 -22   10.02    1.49
   3   6 -21   22.38    2.09
   3  -6 -21   21.90    2.11
  -3   6  21   27.99    1.96
   3   6 -20   52.29    3.05
   3  -6 -20   43.63    3.07
   3   6 -20   47.14    2.82
   3   6 -19    2.96    1.80
   3  -6 -19    2.01    2.03
   3   6 -19    5.85    2.00
   3   6 -18    7.69    1.98
   3  -6 -18    6.10    2.14
   3   6 -18    6.61    2.12
   3   6 -17  121.62    5.74
   3   6 -17  122.25    5.87
   3  -6 -17  106.96    5.86
   3   6 -16   76.40    5.65
   3   6 -16   74.70    4.21
   3  -6 -16   69.91    4.25
   3   6 -16   81.63    4.08
   3  -6 -15   12.28    3.66
   3  -6 -15   17.77    2.32
   3   6 -15   14.81    3.65
   3   6 -15   19.12    2.24
  -3   6  15   20.02    1.88
   3  -6 -15   20.89    3.52
   3  -6 -15   17.04    2.01
   3   6 -15   20.17    2.21
   3  -6 -14    5.00    3.12
   3   6 -14    6.17    1.87
   3   6 -14    2.04    2.96
  -3   6  14    5.65    1.45
   3  -6 -14    2.70    3.10
   3  -6 -14    2.12    1.70
   3   6 -14    9.07    1.87
   3   6 -13   16.03    1.92
   3  -6 -13   14.65    3.23
   3   6 -13   13.64    3.26
  -3   6  13   12.06    1.62
   3  -6 -13    6.85    3.11
   3  -6 -13   12.50    1.82
   3   6 -13   14.93    1.88
  -3   6  12  124.86    5.93
   3   6 -12  132.45    7.18
   3  -6 -12  121.08    7.16
   3  -6 -12  116.90    7.07
   3  -6 -11  111.34    6.63
   3  -6 -11  102.72    6.45
   3   6 -11  126.15    6.53
   3  -6 -10   10.67    2.66
   3   6 -10   13.04    2.59
   3  -6 -10   10.70    2.79
   3   6  -9   15.72    2.50
   3  -6  -9   12.98    2.49
   3  -6  -8   87.58    5.03
   3   6  -8   90.24    5.00
   3  -6  -7  686.69   32.23
   3   6  -7  729.57   32.24
   3  -6  -7  715.70   32.54
   3  -6  -6   75.74    4.52
   3  -6  -6   80.90    4.48
   3   6  -6   88.34    4.45
   3  -6  -6   90.11    5.11
   3  -6  -5   23.94    2.21
   3   6  -5   26.02    2.12
   3   6  -5   25.09    2.06
   3  -6  -5   25.21    2.16
   3  -6  -5   25.22    3.06
   3  -6  -4   84.98    4.35
   3   6  -4   81.08    4.26
   3  -6  -4   86.54    4.34
   3   6  -4   82.60    4.26
  -3  -6   4   91.18    4.54
   3  -6  -4   96.95    4.96
   3  -6  -3  392.81   18.36
   3   6  -3  405.29   18.32
   3   6  -3  400.00   18.31
   3  -6  -3  400.44   18.36
   3  -6  -3  431.90   18.81
  -3  -6   3  442.12   18.67
  -3  -6   2   10.21    2.09
   3  -6  -2   10.61    2.31
   3  -6  -1  304.00   13.21
   3  -6  -1  316.69   13.61
  -3  -6   1  316.08   13.73
   3  -6   0  260.42   11.56
   3   6   0  232.80   11.51
   3  -6   0  272.10   11.88
  -3  -6   0  268.52   12.09
   3   6   1  712.07   34.77
   3  -6   1  792.59   34.82
  -3  -6  -1  851.12   35.31
   3  -6   1  804.39   34.95
   3   6   2  441.26   21.18
   3  -6   2  475.14   21.20
  -3  -6  -2  501.65   21.72
   3  -6   2  466.48   21.19
   3  -6   3  240.62   11.16
   3   6   3  234.63   11.16
   3  -6   3  233.35   10.98
  -3  -6  -3  248.83   11.72
   3  -6   4  610.63   28.30
   3   6   4  619.41   28.33
  -3  -6  -4  649.04   28.78
   3  -6   5   20.64    2.28
   3   6   5   23.70    2.55
  -3  -6  -5   19.40    3.17
   3  -6   6  172.18    8.77
   3   6   6  184.50    8.93
   3  -6   7   22.18    2.35
   3   6   7   18.61    2.71
  -3  -6  -7   21.59    3.26
   3   6   8   38.17    3.36
   3  -6   8   33.95    2.96
  -3  -6  -8   30.43    3.66
  -3  -6  -9   51.98    4.46
  -3  -6  -9   54.54    3.21
   3  -6   9   50.21    3.83
   3   6   9   55.73    4.14
   3  -6  10   13.37    2.68
   3   6  10   14.69    2.92
   3   6  10   15.14    1.75
   3   6  10   14.71    1.72
  -3  -6 -10   17.33    3.40
  -3  -6 -10   15.29    1.95
  -3   6 -10   16.48    1.65
  -3   6 -10   15.92    1.93
  -3   6 -11   98.00    4.74
   3   6  11   82.92    5.89
   3  -6  11   84.60    5.82
   3   6  11   94.34    4.61
  -3  -6 -11   80.26    6.04
  -3  -6 -11   84.60    4.74
  -3   6 -11   96.74    4.57
   3   6  11   87.00    4.57
   3   6  12    5.74    3.16
   3   6  12    9.74    1.71
  -3  -6 -12    6.16    3.14
  -3  -6 -12   11.58    2.28
  -3  -6 -12   13.11    2.01
  -3   6 -12    7.57    2.04
  -3  -6 -12    9.35    2.16
   3   6  13   37.87    4.51
   3   6  13   52.52    3.01
  -3  -6 -13   45.93    4.52
  -3  -6 -13   49.79    3.45
  -3  -6 -13   50.58    3.22
  -3   6 -13   58.17    3.31
  -3  -6 -13   47.17    3.37
  -3  -6 -14    7.18    2.24
  -3   6 -14    4.13    2.13
  -3  -6 -14    7.52    2.24
   3   6  14    8.65    1.69
  -3  -6 -15    6.16    2.18
  -3  -6 -15    8.07    2.22
  -3   6 -15   12.18    2.15
   3   6  15   11.15    1.66
  -3  -6 -16   50.51    3.35
  -3  -6 -16   53.83    3.39
  -3   6 -16   55.52    3.35
   3   6  16   52.74    2.94
  -3   6 -17    1.75    1.87
  -3  -6 -17    0.53    1.90
  -3   6 -18    3.86    1.70
  -3  -6 -18    4.11    1.69
  -3  -6 -18    3.14    1.48
  -3   6 -19   24.08    1.93
  -3  -6 -19   26.62    1.95
  -3  -6 -19   28.89    1.81
  -3   7  23    0.11    0.72
  -3   7  22   13.06    1.29
  -3   7  21   32.39    2.11
   3   7 -20   21.39    1.97
  -3   7  20   23.73    1.98
   3   7 -19   58.61    3.58
   3   7 -19   67.81    3.54
  -3   7  19   67.56    3.61
   3   7 -18    4.35    1.80
   3   7 -18    2.09    1.84
   3   7 -17  110.59    5.28
   3   7 -17  110.63    5.24
   3   7 -16    9.84    1.96
  -3   7  16    8.90    1.69
   3  -7 -16    9.46    3.35
   3  -7 -16    9.70    1.87
   3   7 -16    9.22    2.00
  -3   7  15   82.00    4.37
   3  -7 -15   73.92    5.98
   3  -7 -15   81.34    4.48
   3   7 -15   92.70    4.50
   3   7 -14   26.90    3.42
  -3   7  14   26.18    2.19
   3  -7 -14   25.68    3.80
   3  -7 -14   23.74    2.35
   3   7 -14   30.90    2.37
   3   7 -13   17.27    3.10
  -3   7  13   22.13    1.93
   3  -7 -13   16.94    3.63
   3  -7 -13   18.27    2.05
   3   7 -13   19.30    2.08
   3   7 -12   12.65    2.63
  -3   7  12    4.87    1.56
   3  -7 -12    7.54    3.11
   3  -7 -12    5.14    1.77
   3  -7 -12    4.59    1.95
   3   7 -12    3.98    1.73
   3  -7 -11  175.32    8.53
  -3   7  11  185.58    8.47
   3  -7 -11  170.05    9.68
   3   7 -11  190.63    9.33
   3   7 -10  161.64    8.30
   3   7  -9   20.22    2.41
   3   7  -8   32.18    2.65
   3  -7  -8   34.75    3.53
   3   7  -7   11.89    1.88
   3  -7  -7   17.59    3.02
   3   7  -6  616.83   28.85
   3  -7  -6  697.20   29.49
   3  -7  -5   87.68    5.31
   3  -7  -4   17.17    2.65
  -3  -7   4   12.69    1.99
  -3  -7   3   18.79    2.31
   3  -7  -3   20.47    2.73
   3  -7  -2  142.45    7.37
  -3  -7   2  145.40    7.32
  -3  -7   1   40.73    3.29
   3  -7  -1   43.39    3.20
   3  -7   0   27.65    2.65
  -3  -7   0   31.47    3.05
   3  -7   1  129.63    6.69
  -3  -7  -1  141.87    7.20
  -3  -7  -2   57.39    4.04
   3  -7   2   51.95    3.11
   3   7   2   45.87    2.76
  -3  -7  -3  662.37   26.61
   3   7   3  539.29   25.80
  -3  -7  -4  168.01    7.87
   3   7   4  131.78    7.01
  -3  -7  -5   35.59    3.69
   3   7   5   33.60    2.78
  -3  -7  -6  203.49   10.19
   3   7   6  188.47    9.52
   3   7   7   53.04    3.79
   3   7   8   33.79    2.31
  -3  -7  -8   26.28    3.78
   3   7   8   37.12    2.29
  -3  -7  -8   31.89    2.54
   3   7   8   30.69    3.19
   3   7   9   17.46    1.84
  -3  -7  -9   16.30    3.53
   3   7   9   16.72    1.82
  -3  -7  -9   19.08    2.04
   3   7   9   14.55    2.91
   3   7  10   21.12    2.01
  -3  -7 -10   24.69    3.79
   3   7  10   22.31    1.98
  -3  -7 -10   22.51    2.29
   3   7  10   20.17    3.20
   3   7  11    1.92    1.66
  -3  -7 -11    6.02    3.18
   3   7  11    3.26    1.62
  -3   7 -12  166.95    7.81
   3   7  12  172.46    7.77
  -3  -7 -12  151.01    9.19
  -3  -7 -12  155.40    7.92
   3   7  12  159.44    7.74
   3   7  13    0.29    1.60
  -3  -7 -13    2.41    3.07
   3   7  13   -0.29    1.53
  -3  -7 -13    2.47    2.23
  -3  -7 -13    1.67    1.95
  -3   7 -13   -0.12    1.88
  -3  -7 -14   17.99    2.47
  -3   7 -14   17.11    2.16
   3   7  14   16.78    1.86
  -3  -7 -15   33.64    2.80
  -3   7 -15   35.33    2.62
   3   7  15   35.74    2.37
  -3  -7 -16    7.60    1.96
  -3   7 -16    4.07    1.81
   3   7  16    9.05    1.46
  -3  -7 -17   56.67    3.09
  -3   7 -17   44.73    2.93
  -3  -7 -18   54.15    3.02
  -3  -7 -19    1.24    1.08
  -3   8  21    2.48    1.22
  -3   8  20   24.11    1.92
   3   8 -19   40.70    2.46
  -3   8  19   37.99    2.55
   3   8 -18   51.81    3.06
  -3   8  18   51.98    3.14
  -3   8  17    2.49    1.81
   3  -8 -17    5.39    1.71
   3   8 -17    2.70    1.79
   3  -8 -16  100.78    5.48
   3   8 -16  116.46    5.47
  -3   8  15   32.90    2.36
   3  -8 -15   28.47    4.15
   3  -8 -15   30.54    2.55
   3   8 -15   33.24    2.56
  -3   8  14   70.53    3.90
   3  -8 -14   63.88    5.56
   3  -8 -14   69.55    4.09
   3   8 -14   76.62    3.99
  -3   8  13   62.28    3.47
   3  -8 -13   59.55    5.23
   3   8 -13   63.92    3.59
  -3   8  12   29.43    2.17
   3  -8 -12   26.23    2.43
   3  -8 -12   25.89    2.68
   3   8 -12   26.51    2.28
  -3   8  11   72.20    3.83
   3  -8 -11   74.09    5.36
   3   8 -11   70.48    3.83
   3  -8 -11   72.56    4.15
   3  -8 -11   70.56    3.98
  -3   8  10   26.76    2.10
   3   8 -10   27.26    2.14
   3  -8 -10   27.87    2.33
   3  -8 -10   26.77    2.53
   3  -8  -9   45.76    4.12
   3  -8  -8   29.31    3.33
   3  -8  -7   66.77    4.80
   3  -8  -6   15.64    2.99
   3  -8  -5   31.73    3.44
  -3  -8   4   13.18    2.07
   3  -8  -4   10.19    2.60
   3  -8  -3  138.23    7.31
   3  -8  -2  257.78   12.44
  -3  -8   2  258.05   12.36
  -3  -8   1  191.54    9.36
   3  -8  -1  181.62    9.22
  -3  -8   0    7.41    2.53
   3  -8   0    3.47    2.14
   3  -8   1  111.74    5.95
  -3  -8  -1  118.26    6.50
  -3  -8  -2   86.76    5.45
  -3  -8  -3  182.47    9.52
  -3  -8  -4   74.19    5.22
  -3  -8  -5  495.06   23.44
  -3  -8  -6   28.35    3.72
   3   8   7   46.97    2.84
   3   8   7   48.85    2.87
  -3  -8  -8   10.93    2.10
   3   8   8   11.79    1.81
   3   8   8   12.53    1.78
  -3  -8  -9   25.86    2.36
   3   8   9   21.43    2.08
   3   8   9   23.04    2.02
  -3  -8 -10   54.88    3.59
   3   8  10   60.80    3.34
   3   8  10   59.48    3.35
  -3  -8 -10   50.58    5.04
   3   8  11  129.42    6.34
  -3  -8 -11  117.66    7.82
  -3  -8 -11  126.72    6.52
   3   8  11  136.29    6.35
  -3  -8 -12   -0.38    2.07
   3   8  12    0.61    1.69
  -3  -8 -12    0.75    3.23
   3   8  12    1.30    1.65
  -3  -8 -13    6.23    2.09
  -3  -8 -13    3.37    2.27
   3   8  13    5.62    1.74
   3   8  13    6.75    1.65
   3   8  14   50.00    2.85
   3   8  14   43.18    2.74
  -3  -8 -14   44.54    3.25
  -3  -8 -15   47.92    3.26
   3   8  15   50.02    2.85
  -3  -8 -16   10.47    2.00
   3   8  16   10.94    1.49
  -3  -8 -17   61.88    3.56
   3   8  17   68.01    3.30
  -3  -8 -18   29.80    2.07
  -3  -8 -19    1.28    1.01
  -3   9  22    4.42    0.76
  -3   9  21    8.56    1.19
  -3   9  20   -0.65    1.28
  -3   9  19   11.21    1.58
  -3   9  18   44.13    2.60
  -3   9  18   38.65    2.39
   3   9 -18   43.43    2.47
   3  -9 -18   33.56    2.41
   3  -9 -18   35.72    2.45
  -3   9  17   16.12    1.88
   3   9 -17   12.51    1.85
   3  -9 -17   11.21    1.83
  -3   9  16   11.60    1.97
   3   9 -16   11.77    1.93
   3  -9 -16   13.25    1.99
  -3   9  15   14.91    2.04
   3  -9 -15   15.87    2.25
   3   9 -15   17.89    2.09
  -3   9  14   11.92    1.98
   3  -9 -14   12.59    3.90
   3  -9 -14   12.91    2.15
   3   9 -14   15.30    2.05
  -3   9  13  154.79    7.48
   3  -9 -13  152.82    9.18
   3  -9 -13  151.36    7.65
   3   9 -13  161.71    7.51
  -3   9  12   28.76    2.38
   3  -9 -12   24.49    4.23
   3   9 -12   29.92    2.41
   3  -9 -12   30.63    2.66
   3  -9 -12   31.57    2.81
  -3   9  11   57.91    3.37
  -3   9  11   60.88    3.42
   3  -9 -11   57.17    3.58
   3  -9 -11   56.53    3.75
   3   9 -11   60.84    3.42
  -3   9  10    7.20    1.67
  -3   9  10    9.22    1.80
   3  -9 -10    6.25    3.24
   3  -9 -10    5.67    2.03
   3  -9 -10    7.90    2.13
   3   9 -10    7.34    1.86
  -3   9   9   19.17    1.95
  -3   9   9   19.26    1.89
   3  -9  -9   21.18    3.42
   3  -9  -9   16.91    2.39
   3   9  -9   18.64    2.01
  -3   9   8   14.29    1.80
   3  -9  -8   16.77    3.31
   3   9  -8   16.13    1.90
   3  -9  -8   16.60    2.20
  -3   9   8   17.12    1.83
   3  -9  -7  163.54    8.81
   3  -9  -6   15.80    3.04
   3  -9  -5   63.00    4.56
   3  -9  -4   61.12    4.44
  -3  -9   3   25.83    2.61
   3  -9  -3   25.84    3.15
   3  -9  -2  112.18    5.99
  -3  -9   2   97.02    5.72
  -3  -9   1   30.69    3.09
   3  -9  -1   27.35    2.92
  -3  -9   0   36.07    3.36
   3  -9   0   32.74    3.05
  -3  -9  -1  141.70    7.77
  -3  -9  -2    3.48    2.81
  -3  -9  -3  103.31    6.32
  -3  -9  -4   53.65    4.46
  -3  -9  -5   47.07    3.17
  -3  -9  -5   51.37    3.01
   3   9   5   46.34    2.83
   3   9   5   45.31    2.87
  -3  -9  -5   43.48    4.30
  -3  -9  -6   47.70    3.20
  -3  -9  -6   47.69    3.02
   3   9   6   45.55    2.89
  -3  -9  -6   39.30    4.43
   3   9   6   49.35    2.89
   3   9   7   52.07    3.07
  -3  -9  -7   48.94    4.59
   3   9   7   51.90    3.09
   3   9   8    5.92    1.80
   3   9   8    4.76    1.82
  -3  -9  -9  142.75    7.22
   3   9   9  147.28    7.09
   3   9   9  149.60    7.08
   3   9  10   59.89    3.38
  -3  -9 -10   48.23    5.03
  -3  -9 -10   57.63    3.72
   3   9  10   59.25    3.40
   3   9  11   35.60    2.58
  -3  -9 -11   28.15    4.21
  -3  -9 -11   37.33    2.86
   3   9  11   35.76    2.54
  -3  -9 -12    3.27    2.03
   3   9  12    1.99    1.71
   3   9  12    2.49    1.69
   3   9  13   45.10    2.72
  -3  -9 -13   39.33    3.16
  -3  -9 -13   41.48    3.00
   3   9  13   40.42    2.65
  -3  -9 -14   15.60    2.31
   3   9  14   17.65    1.83
   3   9  14   16.18    1.75
  -3  -9 -15   13.96    2.15
   3   9  15   15.47    1.64
  -3  -9 -16   67.11    3.90
   3   9  16   75.34    3.65
  -3  -9 -17   26.08    2.04
  -3  -9 -17   27.81    2.10
   3   9  17   28.60    1.71
  -3  -9 -18   11.14    1.36
  -3  10  21    7.73    0.96
  -3  10  20    7.65    1.21
  -3  10  19   40.61    2.42
   3 -10 -18    6.56    1.42
   3 -10 -18    7.08    1.47
  -3  10  18    8.94    1.59
  -3  10  18    7.93    1.38
  -3  10  17   27.21    2.18
  -3  10  17   27.85    2.12
   3  10 -17   27.24    2.08
   3 -10 -17   26.47    2.20
  -3  10  16   23.53    2.12
   3  10 -16   19.98    2.03
   3 -10 -16   20.95    2.20
  -3  10  15   10.96    1.96
   3  10 -15   16.73    1.97
   3 -10 -15   14.82    2.15
  -3  10  14    9.50    1.87
   3 -10 -14    5.61    2.07
   3  10 -14    9.31    1.95
  -3  10  13    4.50    1.81
   3 -10 -13    7.25    3.69
   3  10 -13    3.13    1.89
   3 -10 -13    2.20    2.15
  -3  10  12   37.50    2.59
  -3  10  12   34.05    2.60
   3 -10 -12   30.76    2.83
   3 -10 -12   33.57    3.07
   3  10 -12   32.65    2.59
  -3  10  11  173.75    7.96
  -3  10  11  159.03    7.96
   3 -10 -11  152.63    9.63
   3 -10 -11  164.52    8.13
   3 -10 -11  165.50    8.27
   3  10 -11  171.99    7.95
  -3  10  10   91.08    4.86
  -3  10  10   97.73    4.83
   3 -10 -10   93.72    6.57
   3 -10 -10   93.71    5.26
   3  10 -10   94.55    4.87
  -3  10   9   21.33    2.11
  -3  10   9   20.45    2.08
   3 -10  -9   21.27    3.99
   3 -10  -9   19.11    2.64
   3  10  -9   21.18    2.16
  -3  10   8    4.43    1.68
   3 -10  -8    6.02    3.26
   3 -10  -8    5.82    2.34
   3  10  -8    4.26    1.81
  -3  10   7    4.26    1.60
  -3  10   7    4.94    1.55
   3 -10  -7    5.28    3.28
   3  10  -7    4.40    1.75
  -3  10   6   55.51    3.07
  -3  10   6   53.11    3.10
   3 -10  -6   58.53    4.50
   3  10  -6   52.99    3.20
  -3  10   5  145.08    6.66
   3 -10  -5  148.99    7.90
   3  10  -5  131.22    6.71
  -3  10   5  141.11    6.72
   3  10  -4   16.15    1.92
   3 -10  -4   15.32    3.03
   3 -10  -3   22.69    3.08
  -3 -10   2   34.21    3.08
   3 -10  -2   29.38    3.24
   3 -10  -1   52.13    3.89
  -3 -10   1   46.12    3.83
  -3 -10   0   16.51    2.89
  -3 -10  -1   36.15    3.70
  -3 -10  -2   36.66    2.75
  -3 -10  -2   38.69    2.60
  -3 -10  -2   33.69    3.92
   3  10   2   40.73    2.54
  -3 -10  -3    2.00    1.82
  -3 -10  -3   -0.33    1.99
   3  10   3    2.39    1.55
  -3 -10  -3    0.50    3.13
   3  10   3    0.82    1.53
  -3 -10  -4    7.68    2.20
  -3 -10  -4    7.98    1.94
   3  10   4    8.97    1.71
  -3 -10  -4    6.33    3.32
  -3 -10  -5   66.36    3.71
  -3 -10  -5   61.54    3.92
   3  10   5   61.98    3.55
  -3 -10  -5   60.13    5.02
  -3 -10  -6  137.37    6.74
  -3 -10  -6  134.49    6.57
   3  10   6  131.69    6.47
   3  10   6  131.97    6.45
  -3 -10  -6  119.67    7.99
  -3 -10  -7   30.70    2.70
   3  10   7   32.07    2.44
   3  10   7   29.89    2.40
  -3 -10  -7   29.59    4.18
   3  10   8   60.75    3.48
  -3 -10  -8   58.33    5.35
   3  10   8   55.65    3.46
   3  10   9   18.71    2.10
   3  10   9   16.92    2.13
  -3 -10 -10    8.36    2.30
   3  10  10    7.78    1.87
   3  10  10   11.48    1.94
  -3 -10 -10    4.48    3.62
   3  10  11   54.94    3.19
  -3 -10 -11   49.15    3.48
   3  10  11   53.21    3.23
  -3 -10 -12    0.88    2.07
   3  10  12    2.68    1.69
   3  10  12    2.68    1.74
  -3 -10 -13    2.56    2.12
  -3 -10 -13    3.67    1.95
   3  10  13    3.84    1.62
   3  10  13    1.74    1.60
   3  10  14   31.22    2.12
   3  10  14   28.39    2.07
   3  10  15   37.82    2.23
   3  10  15   32.46    2.12
  -3 -10 -15   35.15    2.55
  -3 -10 -16   20.48    1.89
  -3 -10 -16   16.05    1.53
  -3 -10 -17   22.13    1.70
  -3 -10 -18    1.66    1.04
  -3  11  20   18.06    1.33
  -3  11  19   19.75    1.56
   3 -11 -18    5.77    1.28
   3 -11 -18    6.44    1.30
  -3  11  18    9.15    1.41
  -3  11  18    5.30    1.24
   3 -11 -17    7.40    1.61
  -3  11  17    6.30    1.53
  -3  11  17    5.81    1.46
  -3  11  16   27.87    2.29
  -3  11  16   32.00    2.28
   3  11 -16   33.19    2.18
   3 -11 -16   28.45    2.40
   3  11 -15    9.38    1.75
   3 -11 -15    9.90    2.05
   3  11 -14   11.98    1.90
   3 -11 -14    9.56    2.20
  -3  11  13    5.88    1.83
   3  11 -13    7.49    1.89
   3 -11 -13    8.82    2.21
  -3  11  12    9.64    1.93
  -3  11  12    8.72    1.92
   3 -11 -12    8.69    2.37
   3 -11 -12   11.20    2.57
   3  11 -12   10.69    1.99
  -3  11  11   18.72    2.17
  -3  11  11   25.01    2.28
   3 -11 -11   20.71    4.14
   3  11 -11   25.10    2.27
   3 -11 -11   18.11    2.79
   3 -11 -11   24.35    2.57
  -3  11  10   81.61    4.37
  -3  11  10   79.32    4.38
   3 -11 -10   86.05    4.81
   3  11 -10   82.56    4.40
  -3  11   9   32.18    2.47
   3 -11  -9   24.05    4.37
   3 -11  -9   26.04    3.01
   3 -11  -9   32.53    2.86
   3  11  -9   36.63    2.56
  -3  11   8   35.20    2.47
  -3  11   8   31.72    2.54
   3 -11  -8   31.92    4.45
   3 -11  -8   34.40    2.89
   3  11  -8   36.23    2.64
  -3  11   7   92.54    4.94
  -3  11   7   99.12    4.98
   3 -11  -7   90.86    6.62
   3 -11  -7  103.16    5.15
   3  11  -7  100.15    5.04
  -3  11   6   45.30    2.74
  -3  11   6   42.49    2.76
   3 -11  -6   45.25    4.50
   3  11  -6   42.15    2.92
  -3  11   5   18.21    1.82
  -3  11   5   16.45    1.77
   3 -11  -5   11.68    3.37
  -3  11   5   17.36    2.00
   3  11  -5   16.45    2.08
  -3  11   4   36.69    2.43
  -3  11   4   39.86    2.43
   3 -11  -4   35.24    3.95
  -3  11   4   35.86    2.49
   3  11  -4   36.30    2.63
  -3  11   3   10.33    1.61
   3 -11  -3   12.60    2.99
  -3  11   3   11.32    1.78
   3  11  -3   11.80    1.91
  -3  11   2   19.35    1.89
  -3  11   2   20.58    1.75
   3 -11  -2   20.24    3.06
   3  11  -2   21.66    1.78
   3  11  -1    8.05    1.53
  -3 -11   1    8.06    2.60
  -3 -11   1    8.19    1.90
  -3  11   1    9.23    1.64
  -3 -11   0   41.38    3.81
   3  11   0   39.71    2.45
  -3 -11   0   37.48    2.60
  -3  11   0   31.97    2.37
  -3 -11   0   39.43    2.74
  -3 -11  -1    1.46    2.97
   3  11   1    2.68    1.65
  -3 -11  -1    1.51    2.00
  -3 -11  -1    2.39    1.85
  -3 -11  -2   30.13    3.89
   3  11   2   35.36    2.41
  -3 -11  -2   30.65    2.76
  -3 -11  -2   35.82    2.61
  -3 -11  -3    3.57    1.98
  -3 -11  -3    2.60    2.20
  -3 -11  -3    0.41    3.19
   3  11   3    2.49    1.78
  -3 -11  -4   11.60    2.29
  -3 -11  -4   12.12    2.24
   3  11   4   12.97    1.97
  -3 -11  -4   11.37    3.64
   3  11   4   12.19    1.89
  -3 -11  -5   30.97    2.82
  -3 -11  -5   36.04    2.76
   3  11   5   31.35    2.47
  -3 -11  -5   30.64    4.30
  -3 -11  -6   14.99    2.34
   3  11   6   17.17    2.07
  -3 -11  -6   12.56    3.78
   3  11   6   16.60    2.10
  -3 -11  -7   29.08    2.74
   3  11   7   30.99    2.44
  -3 -11  -7   26.91    4.34
   3  11   7   26.61    2.38
   3  11   8   52.78    3.20
  -3 -11  -8   51.99    3.50
   3  11   8   48.84    3.20
   3  11   9   23.99    2.21
   3  11   9   21.98    2.31
   3  11  10  139.44    6.73
   3  11  10  136.48    6.75
  -3 -11 -11    3.16    2.18
   3  11  11    3.87    1.69
   3  11  11    1.53    1.76
  -3 -11 -12    5.28    2.05
   3  11  12    8.65    1.69
   3  11  12    4.40    1.70
  -3 -11 -13   23.68    2.47
  -3 -11 -13   24.55    2.26
   3  11  13   25.50    2.00
   3  11  13   23.12    1.99
  -3 -11 -14    2.04    1.83
   3  11  14    3.04    1.38
   3  11  14    4.69    1.35
  -3 -11 -15    7.54    1.68
  -3 -11 -15    7.23    1.62
   3  11  15    6.07    1.16
  -3 -11 -16   44.24    2.52
  -3 -11 -16   34.97    2.29
  -3  12  19    4.10    0.97
   3 -12 -18    1.82    1.01
   3 -12 -18    2.38    0.99
  -3  12  18    4.19    1.19
  -3  12  18    3.58    1.02
  -3  12  17   61.35    3.16
   3 -12 -17   55.43    3.22
   3 -12 -17   56.55    3.22
  -3  12  16   26.33    1.97
   3 -12 -16   22.65    2.12
   3  12 -15   17.68    1.82
   3 -12 -15   20.30    2.17
   3  12 -14    2.72    1.63
   3 -12 -14    3.58    1.99
  -3  12  13   44.04    2.77
   3  12 -13   41.26    2.72
   3 -12 -13   39.82    3.10
  -3  12  12   40.70    2.74
   3  12 -12   38.09    2.70
   3 -12 -12   38.52    3.00
   3 -12 -12   39.12    3.28
  -3  12  11   42.30    2.82
   3 -12 -11   39.06    3.43
   3  12 -11   42.34    2.82
  -3  12  10   82.94    4.50
   3 -12 -10   72.44    6.28
   3 -12 -10   82.70    4.88
   3 -12 -10   88.39    4.75
   3  12 -10   88.82    4.53
  -3  12   9   87.87    4.57
   3 -12  -9   78.54    6.32
   3 -12  -9   87.36    4.82
   3  12  -9   86.44    4.60
  -3  12   8  164.44    7.86
  -3  12   8  162.03    7.87
   3 -12  -8  136.54    9.41
   3  12  -8  154.94    7.87
  -3  12   7   33.46    2.48
  -3  12   7   33.18    2.53
   3 -12  -7   29.04    4.22
   3 -12  -7   35.88    2.81
   3 -12  -7   34.37    3.28
   3  12  -7   35.48    2.67
  -3  12   6   32.75    2.43
  -3  12   6   30.94    2.42
   3 -12  -6   29.92    4.22
   3 -12  -6   34.09    2.88
   3  12  -6   34.08    2.64
  -3  12   5   73.40    3.98
  -3  12   5   74.58    3.99
   3 -12  -5   62.20    5.50
   3 -12  -5   78.83    4.26
   3  12  -5   74.05    4.11
  -3  12   4   27.03    2.19
   3 -12  -4   25.85    3.80
   3 -12  -4   26.17    2.45
   3  12  -4   27.37    2.45
  -3  12   3   29.00    2.11
   3  12  -3   25.37    2.41
  -3  12   2   10.48    1.55
   3  12  -2   10.65    2.07
   3  12  -2    8.69    1.56
   3  12  -1   22.40    1.95
  -3 -12   1   18.19    2.29
   3  12   0   51.82    3.05
  -3 -12   0   49.61    3.37
  -3 -12   0   52.39    3.17
   3  12   1   16.43    1.93
  -3 -12  -1   14.42    3.30
  -3 -12  -1   14.97    2.37
  -3 -12  -1   17.58    2.23
  -3 -12  -2   29.07    3.97
   3  12   2   34.77    2.56
  -3 -12  -2   33.77    2.87
  -3 -12  -2   35.41    2.76
  -3 -12  -3   13.83    3.73
   3  12   3   18.80    2.12
  -3 -12  -3   19.76    2.35
  -3 -12  -4    2.58    3.44
   3  12   4   10.51    1.93
  -3 -12  -4   11.04    2.29
  -3 -12  -4    5.40    2.17
  -3 -12  -5   84.16    6.76
   3  12   5   98.89    5.08
  -3 -12  -5   98.46    5.45
  -3 -12  -5  100.61    5.25
  -3 -12  -6   87.73    4.70
  -3 -12  -6   68.73    6.17
  -3 -12  -7    9.63    2.26
   3  12   7   11.03    1.92
  -3 -12  -7    6.34    3.70
   3  12   7    8.96    2.06
   3  12   8  124.41    6.29
   3  12   8  126.60    6.31
  -3 -12  -8  134.87    6.53
   3  12   9   41.99    2.85
  -3 -12  -9   44.67    3.23
   3  12   9   42.72    2.86
   3  12  10   10.69    1.81
   3  12  10   10.66    1.87
  -3 -12 -11    2.57    2.05
   3  12  11    1.83    1.63
   3  12  11    0.97    1.72
  -3 -12 -12   -0.53    1.90
   3  12  12    0.28    1.53
   3  12  13   -1.64    1.43
  -3 -12 -14   14.09    1.85
  -3 -12 -14   16.43    1.78
   3  12  14   14.32    1.45
  -3 -12 -15    0.06    1.40
  -3 -12 -15    1.08    1.37
   3  12  15    3.17    0.95
  -3 -12 -16    7.95    1.17
  -3 -12 -16    8.89    1.25
  -3  13  18    7.43    0.84
  -3  13  17    1.70    1.02
   3 -13 -17    1.63    1.06
   3 -13 -17    0.44    1.16
  -3  13  16   44.42    2.46
   3 -13 -16   39.98    2.59
   3 -13 -15   15.12    1.92
  -3  13  15   13.73    1.64
  -3  13  14   63.80    3.35
  -3  13  14   62.56    3.41
   3  13 -14   60.11    3.23
   3 -13 -14   57.55    3.58
  -3  13  13    4.82    1.64
   3  13 -13    7.75    1.63
   3 -13 -13    5.81    2.05
   3  13 -12   16.32    1.91
  -3  13  12   15.13    1.88
  -3  13  11   51.87    3.06
   3  13 -11   49.07    3.03
   3 -13 -11   47.75    3.56
  -3  13  10  107.00    5.40
   3  13 -10  104.31    5.38
   3 -13 -10  109.14    5.87
   3 -13 -10  109.39    5.69
  -3  13   9   17.67    2.07
   3  13  -9   18.81    2.17
   3 -13  -9   19.70    2.53
  -3  13   8   60.28    3.57
   3 -13  -8   68.45    3.95
   3  13  -8   61.63    3.64
  -3  13   7   56.28    3.34
   3  13  -7   57.39    3.47
   3 -13  -7   64.05    3.98
   3 -13  -7   58.87    3.71
   3  13  -6  129.38    6.22
   3 -13  -6  122.74    6.37
   3 -13  -6  130.47    6.66
   3  13  -5   77.44    4.34
   3 -13  -5   85.88    4.44
   3  13  -4   19.07    2.32
   3 -13  -4   22.00    2.27
   3  13  -3   52.73    3.36
   3 -13  -3   54.63    3.37
   3  13  -2   13.95    1.67
   3  13  -2   12.66    2.23
   3 -13  -2    8.84    2.07
   3  13  -1    7.21    1.64
   3  13  -1    8.37    2.13
  -3  13   1    7.67    1.78
   3 -13  -1    9.13    1.94
  -3 -13   1    8.24    2.15
   3  13   0   45.65    2.91
  -3 -13   0   47.54    3.26
  -3 -13   0   49.72    3.09
   3  13   1    5.25    1.80
  -3 -13  -1    6.52    2.02
  -3 -13  -1    3.77    2.25
   3  13   2  122.97    5.89
  -3 -13  -2  124.02    6.02
  -3 -13  -2  117.22    6.17
  -3 -13  -3    9.65    3.48
   3  13   3    7.14    1.86
  -3 -13  -3    4.61    2.28
  -3 -13  -3    4.48    2.18
  -3 -13  -4   42.71    4.84
   3  13   4   49.44    3.12
  -3 -13  -4   47.85    3.46
  -3 -13  -4   49.85    3.33
   3  13   5   55.85    3.34
  -3 -13  -5   52.25    3.58
  -3 -13  -6   62.02    3.84
  -3 -13  -7   54.48    3.61
   3  13   8   76.21    4.24
  -3 -13  -8   81.19    4.48
   3  13   9   33.57    2.49
  -3 -13  -9   31.54    2.81
   3  13  10   12.05    1.83
   3  13  11    0.48    1.53
  -3 -13 -12    2.37    1.82
  -3 -13 -12    1.20    1.71
  -3 -13 -12    2.08    1.62
   3  13  12    1.80    1.42
  -3 -13 -13   -1.15    1.45
   3  13  13   -1.27    1.20
  -3 -13 -14    1.73    1.35
  -3 -13 -14    1.72    1.28
   3  13  14    1.64    1.00
  -3 -13 -15    0.79    1.05
  -3 -13 -15    0.52    0.84
  -3 -13 -15    1.50    0.99
  -3  14  17    0.52    0.75
  -3  14  16    2.19    1.05
   3 -14 -16    2.51    1.21
   3 -14 -16    1.88    1.04
  -3  14  15    9.50    1.37
   3 -14 -15   10.81    1.57
  -3  14  14    1.13    1.39
   3 -14 -14    4.66    1.69
  -3  14  13   21.45    1.89
   3  14 -13   18.74    1.66
  -3  14  12   11.22    1.62
   3  14 -12   11.32    1.60
  -3  14  12   10.35    1.69
   3  14 -11    9.72    1.71
   3 -14 -11    9.70    2.31
   3 -14 -11   11.03    2.08
   3  14 -10    9.81    1.83
   3 -14 -10   11.74    2.19
   3  14  -9   11.19    1.91
   3 -14  -9   12.62    2.31
   3  14  -8    9.46    1.92
   3 -14  -8    6.82    2.27
   3 -14  -8   10.52    2.62
   3  14  -7   24.31    2.30
   3 -14  -7   23.20    2.47
   3 -14  -7   20.82    2.81
   3  14  -6   12.53    2.09
   3 -14  -6   10.43    2.19
   3 -14  -6   12.16    2.70
   3  14  -5   14.69    2.11
   3 -14  -5   10.00    2.08
   3 -14  -5   12.31    2.68
   3  14  -4    4.55    2.04
   3 -14  -4    5.35    2.58
   3 -14  -4    4.38    2.10
   3  14  -3   31.82    2.61
   3 -14  -3   26.50    2.50
  -3  14   2    9.30    1.56
  -3  14   2   10.46    1.85
   3  14  -2   11.63    2.18
   3 -14  -2   11.68    2.03
   3  14  -1    5.52    1.54
  -3  14   1    2.65    1.69
   3  14  -1    1.44    2.06
  -3 -14   1    3.17    2.12
   3  14   0   93.75    4.92
   3  14   0  104.85    5.16
  -3 -14   0   96.88    5.24
   3  14   1   78.25    4.08
   3  14   1   79.51    4.30
  -3 -14  -1   74.30    4.40
  -3 -14  -1   72.25    4.22
   3  14   2   73.96    3.92
  -3 -14  -2   66.84    4.20
  -3 -14  -2   72.07    4.08
   3  14   3   21.77    2.17
  -3 -14  -3   23.29    2.72
  -3 -14  -3   24.81    2.46
   3  14   4   12.84    1.98
  -3 -14  -4   14.42    2.21
   3  14   5   94.12    4.87
  -3 -14  -5   94.96    5.09
   3  14   6   49.97    3.06
  -3 -14  -6   46.11    3.19
  -3 -14  -7   11.58    2.21
  -3 -14  -7   15.06    1.77
  -3 -14  -8   15.39    2.20
  -3 -14  -8   15.21    1.83
  -3 -14  -9   12.29    2.07
  -3 -14  -9    9.54    1.67
   3  14   9   12.43    1.75
  -3 -14 -10    2.39    1.83
  -3 -14 -10    2.50    1.44
   3  14  10    3.23    1.47
  -3 -14 -11   16.34    1.68
   3  14  11   15.56    1.63
  -3 -14 -12   13.31    1.71
  -3 -14 -12   11.91    1.49
   3  14  12   14.16    1.42
  -3 -14 -13    3.09    1.05
   3  14  13    1.74    1.02
  -3 -14 -14    0.14    0.80
  -3 -14 -14    1.07    0.79
   3  14  14    0.42    0.69
  -3  15  15    1.40    0.95
   3 -15 -15    0.77    1.06
   3 -15 -15    0.81    0.99
  -3  15  14    4.58    1.18
   3 -15 -14    4.44    1.41
  -3  15  13    8.57    1.40
   3  15 -12    3.36    1.13
   3 -15 -12    2.87    1.72
  -3  15  11    0.46    1.43
   3  15 -11    1.63    1.31
   3 -15 -11    1.80    1.81
  -3  15  10    8.76    1.61
   3  15 -10    7.15    1.54
   3 -15 -10   10.63    1.98
  -3  15   9    6.11    1.61
   3  15  -9    4.64    1.59
   3 -15  -9    8.30    2.28
   3 -15  -9    8.17    1.90
  -3  15   8    8.13    1.65
   3  15  -8   10.70    1.78
   3 -15  -8    8.40    2.07
   3 -15  -8   10.20    2.41
  -3  15   7   -0.08    1.58
   3  15  -7    1.28    1.72
   3 -15  -7    0.73    1.92
   3 -15  -7    1.42    2.29
  -3  15   6   11.38    1.74
   3  15  -6   11.55    1.94
   3 -15  -6   12.73    2.45
   3 -15  -6   10.74    2.08
  -3  15   5    6.84    1.59
   3  15  -5    6.62    1.86
   3 -15  -5    5.00    1.93
   3 -15  -5    8.12    2.48
  -3  15   4    4.70    1.54
   3  15  -4    5.11    1.93
  -3  15   4    4.89    1.70
   3 -15  -4    6.57    1.92
   3 -15  -4    9.00    2.48
  -3  15   3   45.99    2.79
  -3  15   3   47.35    2.92
   3  15  -3   54.48    3.13
   3 -15  -3   47.61    3.55
   3 -15  -3   50.14    3.11
  -3  15   2    8.65    1.72
   3  15  -2   14.45    2.10
   3 -15  -2   10.85    1.93
   3 -15  -2   10.73    2.45
  -3  15   1   37.75    2.64
   3  15  -1   38.67    2.55
   3  15   0    6.03    1.52
   3  15   0    8.47    2.05
  -3 -15   0    8.64    2.01
   3  15   1   34.80    2.38
   3  15   1   37.49    2.75
  -3 -15  -1   33.15    2.58
   3  15   2   11.56    1.73
  -3 -15  -2   11.18    1.99
   3  15   3   90.97    4.52
  -3 -15  -3   83.95    4.66
   3  15   4    3.32    1.67
  -3 -15  -4    3.99    1.92
   3  15   5   26.00    2.17
  -3 -15  -5   29.20    2.43
   3  15   6    3.46    1.64
  -3 -15  -6    4.82    1.93
  -3 -15  -7   25.38    2.36
   3  15   7   27.88    2.12
  -3 -15  -8    7.14    1.74
  -3 -15  -9   21.74    2.14
   3  15   9   25.64    1.89
  -3 -15 -10    2.63    1.09
   3  15  10    6.39    1.29
  -3 -15 -11    1.72    1.40
  -3 -15 -11    2.07    0.96
   3  15  11    0.96    1.08
  -3 -15 -12   -0.58    1.16
   3  15  12   -0.14    0.98
   3  15  12    0.37    0.91
  -3 -15 -13    0.48    0.83
  -3  16  14    0.22    0.76
   3 -16 -13    5.51    1.22
   3 -16 -12   13.51    1.53
  -3  16  12   11.25    1.25
   3 -16 -11   18.88    1.82
  -3  16  11   17.87    1.52
   3  16 -10    7.94    1.19
  -3  16  10    6.32    1.29
   3 -16  -9    6.98    1.73
   3  16  -9    6.67    1.35
  -3  16   9    7.93    1.36
   3 -16  -8    1.49    2.01
   3 -16  -8    2.52    1.70
   3  16  -8    1.59    1.39
  -3  16   8    1.80    1.36
   3 -16  -7    6.24    1.77
   3 -16  -7   10.20    2.17
   3  16  -7    6.89    1.57
  -3  16   7    9.09    1.47
   3 -16  -6    9.41    2.22
   3 -16  -6    8.69    1.80
  -3  16   6    6.55    1.53
   3  16  -6    8.25    1.66
  -3  16   6    8.82    1.47
   3 -16  -5   11.13    1.89
   3 -16  -5   16.11    2.37
   3  16  -5   16.48    1.86
  -3  16   5   15.34    1.67
  -3  16   5   15.49    1.57
   3 -16  -4    5.19    1.73
   3 -16  -4    5.50    2.21
  -3  16   4    5.64    1.49
   3  16  -4    6.65    1.75
  -3  16   4    6.67    1.32
   3 -16  -3    6.19    2.18
   3 -16  -3    7.12    1.66
  -3  16   3    3.00    1.42
   3  16  -3    4.22    1.76
   3 -16  -2    0.58    2.12
   3  16  -2    3.83    1.79
   3 -16  -1    2.71    2.06
   3  16  -1    5.58    1.83
   3 -16   0    9.98    2.07
   3  16   0    9.75    1.91
   3  16   0    7.44    1.30
   3 -16   1    7.45    1.98
   3  16   1    6.01    1.85
   3  16   1    2.62    1.31
   3 -16   2   22.23    2.22
  -3 -16  -2   19.92    1.98
   3  16   2   24.12    2.16
   3  16   2   18.56    1.75
   3 -16   3   13.75    1.91
  -3 -16  -3   10.44    1.76
   3  16   3    8.55    1.54
   3 -16   4    3.01    1.62
  -3 -16  -4    3.24    1.65
   3  16   4    2.73    1.40
  -3 -16  -5    1.25    1.64
   3  16   5    1.96    1.40
  -3 -16  -6   44.14    2.73
   3  16   6   42.58    2.52
   3  16   6   43.23    2.67
  -3 -16  -7    1.42    1.50
   3  16   7    1.64    1.49
   3  16   7    0.56    1.26
   3  16   8   12.45    1.51
   3  16   8   11.53    1.36
  -3 -16  -9    5.75    1.38
   3  16   9    6.26    1.26
  -3 -16 -10    3.53    1.19
   3  16  10    1.99    1.02
   3  16  10    1.82    0.95
  -3 -16 -11    3.05    0.94
   3  16  11    4.25    0.83
   3  16  11    4.24    0.74
   3 -17 -12    3.86    0.91
   3 -17 -11   17.12    1.44
  -3  17  11   17.39    1.21
   3 -17 -10    9.26    1.34
  -3  17  10    7.82    0.99
  -3  17  10    6.23    1.02
   3 -17  -9    6.93    1.36
  -3  17   9    8.46    1.08
  -3  17   9    7.62    1.06
   3 -17  -8   23.40    1.78
  -3  17   8   21.80    1.51
  -3  17   8   22.00    1.49
   3  17  -8   19.76    1.47
   3 -17  -7   18.30    1.99
   3 -17  -7   15.43    1.69
   3  17  -7   16.25    1.43
  -3  17   7   17.44    1.40
  -3  17   7   14.80    1.34
   3 -17  -6    5.27    1.79
   3 -17  -6    5.75    1.41
  -3  17   6    4.52    1.15
   3  17  -6    6.75    1.32
  -3  17   6    4.10    1.06
   3 -17  -5   11.67    1.91
   3 -17  -5   10.58    1.51
  -3  17   5   10.29    1.25
   3  17  -5   13.76    1.51
  -3  17   5    7.83    1.10
   3 -17  -4    7.91    1.43
   3  17  -4    9.73    1.50
   3 -17  -3    4.04    1.83
   3  17  -3    4.74    1.48
   3  17  -2    0.90    1.53
   3 -17  -1   14.64    2.01
   3  17  -1   18.52    1.81
   3 -17   0   43.52    2.90
   3  17   0   50.78    2.82
   3 -17   1    4.04    1.63
   3  17   1    6.16    1.55
   3 -17   2   20.46    1.89
   3  17   2   24.90    1.93
   3  17   2   19.85    1.49
   3  17   3   17.24    1.43
   3  17   3   21.17    1.81
   3  17   4    2.92    1.42
   3  17   4    1.20    1.06
   3  17   5    4.57    1.10
   3  17   6    8.69    1.09
   3  17   7    0.61    1.11
   3  17   7    2.67    0.89
  -3 -17  -8    4.15    1.03
   3  17   8    4.53    0.86
   3  17   9    2.11    0.77
   3  17   9    1.71    0.68
   3  18  -5    6.75    0.99
   3  18  -4    7.20    1.09
   3 -18  -4    7.14    1.46
   3  18  -3    1.65    1.10
   3 -18  -3    2.35    1.34
   3  18  -2   11.35    1.28
   3 -18  -2    8.56    1.49
   3  18  -1   19.87    1.49
   3 -18  -1   14.86    1.57
   3  18   0    6.09    1.20
   3 -18   0    3.09    1.24
   3  18   1    2.79    1.17
   3 -18   1    3.90    1.05
   3  18   2    5.81    1.17
   3  18   3   12.07    1.24
   3  18   4    0.63    0.98
   3  18   5    0.53    0.88
   4   0 -25    3.85    1.24
   4   0 -24    1.63    1.62
   4   0 -23    0.12    1.98
   4   0 -22   -1.70    2.22
   4   0 -21    6.93    2.46
   4   0 -20    1.22    2.47
   4   0 -19  103.14    7.88
   4   0 -19  113.51    6.01
   4   0 -18    4.77    2.31
   4   0 -18    5.20    2.57
   4   0 -18    2.93    4.20
   4   0 -17   13.32    2.33
   4   0 -17    8.37    2.53
   4   0 -17   15.45    4.36
   4   0 -16  167.79    9.66
   4   0 -16  159.04    7.84
   4   0 -16  167.96    7.98
   4   0 -15   92.22    4.81
   4   0 -15   97.45    6.52
   4   0 -15   91.86    4.92
   4   0 -14   36.23    4.14
   4   0 -13  143.18    7.29
   4   0 -13  160.40    8.49
   4   0 -12  207.86   10.22
   4   0 -12  226.23   11.12
   4   0 -12  223.60   11.05
   4   0 -11  636.28   28.84
   4   0 -11  647.62   29.50
   4   0 -11  623.20   29.47
   4   0 -10  165.75    8.04
   4   0 -10  168.77    8.76
   4   0 -10  166.59    8.71
   4   0  -9  884.50   40.40
   4   0  -9  903.19   40.81
   4   0  -9  915.39   40.81
   4   0  -8   13.83    1.86
   4   0  -8    9.64    2.76
   4   0  -8   12.23    2.68
   4   0  -7   77.30    4.08
   4   0  -6  250.11   11.48
   4   0  -6  243.89   11.77
   4   0  -5  770.28   35.68
   4   0  -5  830.20   35.89
   4   0  -4  361.82   17.20
   4   0  -4  401.60   17.38
   4   0  -3  268.75   12.52
   4   0  -2 2106.87   94.26
   4   0   0 1842.56   82.54
   4   0   1   94.37    5.01
   4   0   2  649.05   29.49
  -4   0  -3   82.93    4.36
   4   0   3   79.84    4.75
  -4   0  -4   80.66    4.29
   4   0   4   77.37    4.68
  -4   0  -5  704.83   32.14
   4   0   5  718.31   32.45
  -4   0  -6 1340.44   59.89
  -4   0  -6 1312.85   59.46
  -4   0  -7  265.98   13.33
  -4   0  -7  271.63   12.67
  -4   0  -8  354.51   17.13
  -4   0  -9   40.59    4.05
   4   0  10  235.31   12.16
  -4   0 -11  150.90    7.50
   4   0  11  167.03    8.84
  -4   0 -12   75.01    4.27
   4   0  12   71.27    5.62
  -4   0 -13   10.49    2.47
   4   0  13    2.84    3.72
  -4   0 -14   94.34    5.20
   4   0  14   89.35    6.83
  -4   0 -15   25.25    2.90
  -4   0 -16   60.03    3.86
  -4   0 -17   14.20    1.68
  -4   0 -17   15.94    2.62
  -4   0 -18    0.92    2.24
  -4   0 -19    1.18    1.96
  -4   0 -20    3.07    1.68
  -4   0 -21    1.94    1.23
   4  -1 -25    5.95    1.22
   4  -1 -24    2.40    1.57
   4  -1 -23    9.13    2.01
   4  -1 -22    4.87    2.16
   4  -1 -21   24.83    2.76
   4  -1 -20   13.49    2.62
   4   1 -19   64.76    3.81
   4  -1 -19   59.69    4.00
   4   1 -18  342.24   15.43
   4  -1 -18  318.17   17.17
   4  -1 -18  330.63   15.55
   4   1 -17    8.51    2.20
   4  -1 -17    6.96    2.30
   4  -1 -17   10.52    2.49
   4  -1 -17    7.22    3.92
   4  -1 -16   10.60    2.29
   4   1 -16   12.88    2.16
   4  -1 -16   17.50    4.13
   4  -1 -16   14.22    2.47
   4   1 -15  108.57    5.47
   4  -1 -15  106.06    5.51
   4  -1 -15  115.51    7.26
   4  -1 -15  112.27    5.66
   4  -1 -14   68.65    4.17
   4  -1 -14   71.90    5.43
   4  -1 -13   57.17    3.75
   4  -1 -13   68.51    4.87
   4   1 -12   31.19    2.24
   4  -1 -12   32.28    2.72
   4  -1 -12   34.93    3.78
   4   1 -11   96.62    4.99
   4  -1 -11   98.36    5.26
   4  -1 -11  105.21    6.10
   4  -1 -11  102.66    5.97
   4   1 -10  705.48   32.21
   4  -1 -10  717.24   32.40
   4  -1 -10  718.42   32.83
   4  -1 -10  729.68   32.80
   4  -1  -9    7.03    1.98
   4   1  -9    7.03    1.67
   4  -1  -9    5.67    2.76
   4  -1  -9    9.67    2.78
   4   1  -8  435.12   20.07
   4  -1  -8  437.01   20.22
   4  -1  -8  456.98   20.52
   4  -1  -8  450.69   20.49
   4  -1  -7   61.97    3.57
   4   1  -7   60.45    3.36
   4   1  -6  334.07   15.69
   4  -1  -6  350.68   15.81
   4  -1  -6  354.85   16.03
   4   1  -5   59.00    3.19
   4  -1  -5   57.82    3.35
   4  -1  -5   54.19    3.68
   4  -1  -4  100.20    5.30
   4  -1  -3    1.00    1.62
   4  -1  -3    2.26    1.94
   4  -1  -2  827.41   37.17
   4  -1  -2  826.38   37.27
   4  -1  -1  297.17   13.76
  -4  -1   0   36.78    2.77
   4  -1   0   44.30    2.94
   4  -1   1  820.53   37.08
  -4  -1  -2 1470.80   65.69
   4  -1   2 1457.04   65.81
  -4  -1  -3 2172.15   95.72
   4  -1   3 2096.19   95.82
  -4  -1  -4  604.22   27.26
   4  -1   4  593.14   27.46
  -4  -1  -5   60.31    3.83
   4  -1   5   66.84    4.34
  -4  -1  -6  570.50   26.66
  -4  -1  -6  578.94   26.31
  -4  -1  -7  261.23   13.24
  -4  -1  -7  273.19   12.76
  -4  -1  -8 1232.96   54.97
  -4  -1  -8 1191.06   54.43
  -4  -1  -9   29.45    2.75
  -4  -1  -9   33.05    3.90
  -4  -1 -10  147.33    7.48
   4  -1  10  142.66    8.31
   4  -1  11   74.25    5.69
  -4  -1 -11   82.33    4.42
  -4  -1 -11   78.69    4.25
   4  -1  12   59.54    5.25
  -4  -1 -12   57.16    3.71
  -4  -1 -12   62.03    3.54
  -4  -1 -13  118.75    6.23
   4  -1  13  125.00    7.72
  -4  -1 -14    4.33    2.46
   4  -1  14    6.16    3.72
  -4  -1 -15    0.83    2.53
  -4   1 -16    6.27    1.63
  -4  -1 -16    4.89    2.56
  -4  -1 -17   27.96    2.85
  -4  -1 -18    5.08    1.32
  -4  -1 -18    9.49    2.22
  -4  -1 -19   -0.73    1.94
  -4  -1 -20   -0.15    1.64
  -4  -1 -21   10.17    1.36
   4   2 -25    0.65    1.03
   4  -2 -25    0.83    1.07
   4   2 -24    0.28    1.56
   4  -2 -24    0.95    1.54
   4   2 -23   11.29    2.01
   4  -2 -23    8.11    1.95
   4  -2 -22   20.73    2.53
   4   2 -22   28.40    2.63
   4  -2 -21    2.21    2.39
   4   2 -21    1.91    2.37
   4   2 -20    9.03    2.59
   4  -2 -20    9.22    2.46
   4   2 -19   34.35    2.73
   4   2 -19   26.57    3.02
   4  -2 -19   27.17    3.00
   4   2 -18  128.48    9.04
   4  -2 -18  131.12    9.08
   4   2 -18  150.19    7.08
   4   2 -18  142.49    7.27
   4  -2 -18  142.91    7.28
   4   2 -17   15.00    2.31
   4   2 -17   16.09    2.68
   4  -2 -17   12.86    2.54
   4  -2 -17   17.29    4.36
   4   2 -17   13.46    4.32
   4  -2 -16   76.51    6.32
   4   2 -16   85.56    6.51
   4   2 -16   82.47    4.74
   4  -2 -16   84.45    4.66
   4   2 -16   89.64    4.56
   4   2 -15   -2.22    3.38
   4   2 -15    1.55    2.06
   4  -2 -15   -0.28    2.00
   4  -2 -15   -1.41    3.38
   4  -2 -14   19.44    2.20
   4   2 -14   24.99    3.64
   4  -2 -14   22.39    3.56
   4  -2 -14   15.17    2.48
   4  -2 -13    7.68    3.04
   4   2 -13    5.29    3.17
   4  -2 -13    5.65    2.11
   4  -2 -12   32.49    3.56
   4   2 -12   26.35    3.48
   4  -2 -12   22.16    2.61
   4   2 -11   72.89    5.24
   4  -2 -11   79.35    5.25
   4   2 -11   77.80    5.16
   4  -2 -11   80.01    5.13
   4  -2 -11   74.88    4.57
   4  -2 -10  274.64   13.32
   4   2 -10  263.09   13.30
   4   2 -10  270.05   13.29
   4  -2 -10  266.43   13.28
   4   2 -10  276.51   12.43
   4  -2 -10  267.78   12.84
   4   2  -9  494.52   22.45
   4  -2  -9  492.40   22.46
   4   2  -9  496.44   22.44
   4  -2  -9  488.90   22.46
   4   2  -9  468.09   21.85
   4  -2  -9  490.24   22.18
   4  -2  -8  146.14    7.26
   4   2  -8  139.96    7.32
   4  -2  -8  145.99    7.25
   4   2  -8  139.43    7.24
   4   2  -8  139.91    6.65
   4  -2  -8  131.40    7.02
   4   2  -7   27.28    2.83
   4  -2  -7   25.84    2.80
   4   2  -7   26.52    1.98
   4  -2  -7   27.26    2.56
   4   2  -6  150.70    7.09
   4  -2  -6  141.76    7.08
   4  -2  -6  138.06    6.94
   4   2  -6  136.73    6.67
   4   2  -5 1427.29   63.72
   4  -2  -5 1410.24   63.71
   4   2  -4  282.84   13.16
   4  -2  -4  282.90   13.14
   4  -2  -4  282.10   13.06
   4  -2  -3  444.72   20.00
   4   2  -3  438.04   20.00
   4  -2  -3  432.45   19.94
   4   2  -2 2004.16   90.15
   4  -2  -2 2022.29   90.15
   4  -2  -2 2024.88   90.10
  -4  -2   2 2006.16   90.10
   4  -2  -1    3.03    1.84
   4   2  -1    2.48    1.86
  -4  -2   1    3.57    1.75
   4  -2  -1    4.36    1.59
   4   2   0 2453.95  110.17
   4  -2   0 2438.40  110.17
   4  -2   0 2499.31  110.07
  -4  -2   0 2450.96  110.14
   4  -2   1   16.67    2.21
   4   2   1   14.24    2.22
  -4  -2  -1   14.31    2.08
   4   2   2  165.85    8.14
   4  -2   2  164.46    8.15
   4   2   3  516.86   23.11
   4  -2   3  492.49   23.08
  -4  -2  -3  500.45   23.00
   4   2   4 1309.81   58.83
   4  -2   4 1280.94   58.82
  -4  -2  -4 1321.46   58.72
   4   2   5  196.29    9.79
   4  -2   5  201.34    9.74
  -4  -2  -5  186.97    9.52
   4  -2   6  109.90    6.40
   4   2   6  115.13    6.42
  -4  -2  -6  114.53    6.12
   4  -2   7 1051.68   48.90
   4   2   7 1110.05   48.97
  -4  -2  -7 1068.15   48.67
   4   2   8  680.23   31.00
   4  -2   8  675.97   30.97
  -4  -2  -8  655.64   30.63
   4  -2   9  343.04   16.35
   4   2   9  345.49   16.39
  -4  -2  -9  323.12   15.87
   4  -2  10   81.72    5.80
   4   2  10   89.27    5.79
  -4  -2 -10   86.03    5.13
   4  -2  11   64.11    5.22
   4   2  11   62.11    5.10
  -4  -2 -11   67.92    3.72
  -4   2 -11   66.57    3.88
  -4  -2 -11   66.80    3.79
  -4  -2 -11   59.43    4.23
   4   2  12   19.36    3.65
   4  -2  12   20.88    3.95
  -4   2 -12   18.51    2.57
  -4  -2 -12   20.44    2.47
  -4  -2 -12   22.25    2.31
   4  -2  13   12.59    3.65
   4   2  13    6.20    3.61
  -4  -2 -13    7.38    2.49
  -4   2 -13   10.72    2.44
  -4  -2 -13    9.73    2.08
   4  -2  14    8.34    3.64
   4   2  14    8.42    3.79
  -4   2 -14    6.85    1.75
  -4   2 -14    7.84    2.45
  -4  -2 -14    6.39    2.55
  -4   2 -15   62.57    3.52
  -4  -2 -15   66.54    4.01
  -4   2 -15   60.78    4.10
  -4   2 -16   25.38    2.05
  -4  -2 -16   26.94    2.86
  -4   2 -16   23.37    2.92
  -4   2 -17   10.00    2.47
  -4  -2 -17    7.32    2.31
  -4  -2 -18   22.61    1.81
  -4   2 -18   27.79    2.56
  -4  -2 -18   21.91    2.55
  -4   2 -19   -0.03    1.92
  -4  -2 -19    0.22    1.90
  -4   2 -20    9.56    1.67
  -4  -2 -20    6.95    1.65
  -4   2 -21    0.43    1.08
  -4  -2 -21    0.48    1.07
  -4   3  24   19.48    1.30
   4   3 -24   14.32    1.79
   4  -3 -24   13.83    1.74
   4   3 -23    6.37    1.85
   4  -3 -23    7.45    1.82
   4  -3 -22    4.47    2.03
   4   3 -22    9.16    2.12
   4   3 -21    8.73    2.37
   4  -3 -21    7.74    2.29
   4   3 -20   -0.17    1.99
   4   3 -20   -0.36    2.36
   4  -3 -20    1.60    2.33
   4   3 -19   40.34    2.88
   4  -3 -19   36.80    3.29
   4   3 -19   38.12    3.28
   4   3 -18   88.31    7.11
   4  -3 -18   78.06    6.93
   4   3 -18   96.03    4.97
   4  -3 -18   95.77    5.25
   4   3 -18   94.87    5.25
   4   3 -17   73.36    6.26
   4   3 -17   77.28    4.16
   4  -3 -17   66.63    6.22
   4   3 -17   70.82    4.37
   4  -3 -17   73.55    4.40
   4   3 -16  144.65    8.62
   4  -3 -16  133.75    8.60
   4   3 -16  136.54    6.76
   4  -3 -16  142.31    6.95
   4   3 -16  136.87    6.88
   4  -3 -15   83.22    5.95
   4  -3 -15   80.93    5.15
   4   3 -15   76.45    6.09
   4   3 -15   81.94    4.28
   4  -3 -15   79.38    4.43
   4   3 -15   79.45    4.49
   4  -3 -14  167.43    8.88
   4   3 -14  173.75    8.11
   4  -3 -14  173.62    9.61
   4   3 -14  167.98    8.24
   4  -3 -14  174.61    8.23
   4   3 -14  173.50    9.68
   4   3 -13   32.37    3.90
   4  -3 -13   33.29    3.79
   4  -3 -13   31.61    3.08
   4  -3 -12    7.05    2.91
   4   3 -12    8.26    3.00
   4  -3 -12    8.27    2.40
   4   3 -11    6.52    2.99
   4  -3 -11    2.24    2.63
   4  -3 -11    3.64    2.69
   4   3 -11    5.04    2.85
   4  -3 -11    4.22    2.31
   4   3 -10   42.37    3.83
   4  -3 -10   44.41    3.90
   4   3 -10   43.08    3.75
   4  -3 -10   38.90    3.79
   4  -3 -10   41.26    3.30
   4  -3  -9  230.69   10.77
   4   3  -9  225.85   10.76
   4   3  -9  226.07   10.71
   4  -3  -9  217.28   10.68
   4  -3  -9  216.10   10.54
   4   3  -9  210.32    9.91
   4   3  -8   53.30    4.00
   4  -3  -8   48.88    3.87
   4  -3  -8   49.42    3.83
   4   3  -8   50.81    3.83
   4  -3  -8   50.88    3.55
   4   3  -8   51.41    2.79
   4  -3  -7   50.14    3.69
   4   3  -7   55.40    3.73
   4  -3  -7   50.83    3.61
   4   3  -7   51.34    3.57
   4   3  -7   51.94    2.83
   4  -3  -7   50.21    3.52
   4   3  -5  216.02   10.11
   4  -3  -5  209.44   10.08
   4  -3  -5  209.38   10.07
   4   3  -4  368.06   16.61
   4  -3  -4  364.20   16.61
   4  -3  -4  351.04   16.58
   4   3  -3  467.79   22.39
   4  -3  -3  496.64   22.40
   4  -3  -3  496.91   22.40
  -4  -3   3  507.01   22.35
   4   3  -2  732.48   32.72
   4  -3  -2  709.77   32.70
   4  -3  -2  725.83   32.71
  -4  -3   2  730.95   32.70
   4  -3  -1 2902.13  130.41
   4   3  -1 2929.70  130.42
   4  -3  -1 2932.13  130.38
  -4  -3   1 2907.02  130.43
   4  -3   0   18.06    2.15
   4   3   0   18.77    2.21
  -4  -3   0   20.31    2.24
   4  -3   0   19.50    1.93
   4   3   1   17.54    2.32
   4  -3   1   17.47    2.28
  -4  -3  -1   20.12    2.22
   4  -3   1   16.48    1.88
   4   3   2  336.07   16.05
   4  -3   2  344.62   16.08
   4  -3   2  353.28   15.83
   4  -3   3   16.98    2.59
   4   3   3   14.74    2.50
   4  -3   3   16.95    1.79
   4  -3   4  183.60    9.15
   4   3   4  194.88    9.20
   4  -3   4  180.06    8.66
  -4  -3  -4  185.00    9.07
   4  -3   5  473.67   22.11
   4   3   5  500.77   22.18
   4  -3   5  467.95   21.62
  -4  -3  -5  482.30   22.07
   4  -3   6   53.86    3.87
   4   3   6   48.39    3.90
  -4  -3  -6   49.27    3.74
   4   3   7 1557.98   68.19
   4  -3   7 1457.58   68.10
  -4  -3  -7 1508.29   67.98
   4   3   8 1015.94   45.83
   4  -3   8 1002.01   45.81
  -4  -3  -8  992.01   45.61
   4  -3   9  151.28    8.46
   4   3   9  158.26    8.44
  -4  -3  -9  148.85    8.06
   4   3  10  105.02    6.45
   4  -3  10  105.27    6.42
  -4  -3 -10  104.45    5.18
  -4   3 -10  100.84    5.18
  -4  -3 -10   97.74    5.17
  -4  -3 -10   99.31    5.98
   4  -3  11  148.19    8.92
   4   3  11  158.08    8.98
  -4  -3 -11  157.71    7.65
  -4   3 -11  160.69    7.63
  -4  -3 -11  158.58    7.63
  -4  -3 -11  153.53    8.39
   4  -3  12    1.56    3.20
   4   3  12    5.18    3.23
  -4  -3 -12    4.93    2.06
  -4   3 -12    5.75    1.68
  -4   3 -12    4.27    2.33
  -4  -3 -12    5.50    2.25
  -4  -3 -12    1.54    2.51
   4   3  13    6.01    3.61
   4  -3  13    2.86    3.47
  -4   3 -13    0.39    2.23
  -4  -3 -13    2.27    2.38
  -4   3 -13    0.64    1.63
  -4  -3 -13   -0.75    2.03
   4  -3  14   -0.35    3.59
   4   3  14    1.53    3.61
  -4  -3 -14    3.31    2.10
  -4   3 -14    3.99    1.68
  -4   3 -14    2.66    2.28
  -4  -3 -14    2.63    2.38
  -4   3 -15    7.63    1.65
  -4   3 -15   12.98    2.63
  -4  -3 -15    8.79    2.47
  -4  -3 -16    6.41    1.71
  -4   3 -16    8.03    2.46
  -4  -3 -16    9.65    2.39
  -4  -3 -17   11.24    1.61
  -4  -3 -17   12.53    2.33
  -4   3 -17   13.01    2.44
  -4  -3 -18    0.49    2.03
  -4   3 -18   -0.66    2.08
  -4   3 -19    6.16    1.85
  -4  -3 -19    7.03    1.86
  -4  -3 -20    3.47    1.43
  -4   3 -20    3.14    1.51
  -4   4  24   10.68    1.03
   4   4 -24    7.65    1.35
   4  -4 -24    7.72    1.34
  -4   4  23    3.71    1.22
   4   4 -23    4.48    1.65
   4  -4 -23    2.70    1.65
   4   4 -22   -0.58    1.89
   4  -4 -22    0.22    1.88
   4   4 -21   13.85    2.29
   4  -4 -21   11.83    2.25
   4   4 -20   12.29    2.07
   4  -4 -20   11.59    2.37
   4   4 -20    4.99    2.39
   4   4 -19    3.06    2.06
   4   4 -19    3.70    2.30
   4  -4 -19    6.40    2.46
   4   4 -18    7.86    2.16
   4   4 -18    7.22    3.68
   4   4 -18    7.60    2.31
   4  -4 -18    6.94    3.84
   4  -4 -18    5.23    2.48
   4   4 -17  114.50    7.79
   4  -4 -17   99.64    7.67
   4   4 -17  117.53    5.89
   4   4 -17  118.90    6.09
   4  -4 -17  119.25    6.08
   4   4 -16   65.22    5.66
   4  -4 -16   61.18    4.68
   4  -4 -16   61.30    5.44
   4   4 -16   64.94    3.67
   4   4 -16   61.24    3.88
   4  -4 -16   59.80    3.80
   4  -4 -15   32.95    3.75
   4   4 -15   40.39    2.78
   4   4 -15   43.46    2.95
   4  -4 -15   38.59    3.03
   4   4 -15   48.67    4.67
   4  -4 -15   38.17    4.61
   4  -4 -14   60.45    4.38
   4   4 -14   59.31    5.08
   4   4 -14   54.95    3.27
   4  -4 -14   55.03    3.44
   4  -4 -14   58.08    4.99
   4   4 -14   56.93    3.48
   4   4 -13  203.42   10.38
   4  -4 -13  189.78   10.32
   4  -4 -13  192.27    9.93
   4  -4 -12   19.14    3.27
   4   4 -12   26.53    3.33
   4  -4 -12   19.28    2.89
   4   4 -11  110.94    6.42
   4  -4 -11  111.55    6.37
   4  -4 -11  103.40    6.10
   4   4 -10  162.20    8.58
   4  -4 -10  168.92    8.63
   4  -4 -10  167.65    8.53
   4   4 -10  163.99    8.54
   4  -4 -10  156.90    8.34
   4   4  -9  202.62   10.42
   4  -4  -9  217.64   10.55
   4   4  -9  212.14   10.40
   4  -4  -9  212.77   10.48
   4  -4  -9  208.81   10.35
   4  -4  -8   32.41    3.13
   4   4  -8   29.73    3.16
   4  -4  -8   32.01    3.14
   4   4  -8   32.67    3.13
   4  -4  -8   24.46    3.07
   4   4  -8   27.87    1.78
   4   4  -7   28.09    2.96
   4  -4  -7   25.39    2.87
   4  -4  -7   26.84    2.78
   4   4  -7   25.54    2.75
   4   4  -7   24.91    1.82
   4   4  -6  122.05    6.27
   4  -4  -6  123.45    6.24
   4  -4  -6  116.70    6.35
   4  -4  -5  313.83   14.32
   4   4  -5  305.58   14.29
   4  -4  -5  302.18   14.35
   4  -4  -4   30.89    2.43
   4   4  -4   25.72    2.38
   4  -4  -4   30.46    2.56
   4   4  -3   72.99    3.95
   4  -4  -3   72.44    3.95
   4  -4  -3   70.55    4.14
  -4  -4   3   70.05    3.95
   4   4  -2 2261.18  102.43
   4  -4  -2 2343.91  102.43
   4  -4  -2 2280.61  102.48
  -4  -4   2 2272.19  102.48
   4  -4  -1 1077.65   48.01
   4   4  -1 1061.97   48.01
   4  -4  -1 1086.64   48.03
  -4  -4   1 1043.27   48.09
   4  -4   0 1894.08   85.14
   4   4   0 1896.92   85.14
   4  -4   0 1911.76   85.11
  -4  -4   0 1901.55   85.24
   4   4   1  692.18   31.35
   4  -4   1  710.29   31.37
   4  -4   1  685.08   31.23
  -4  -4  -1  681.79   31.43
   4   4   2   96.18    5.29
   4  -4   2   97.12    5.32
  -4  -4  -2  101.12    5.45
   4  -4   2   99.63    5.01
   4  -4   3   55.91    3.68
   4   4   3   50.63    3.68
   4  -4   3   50.13    3.00
   4   4   4  138.48    6.89
   4  -4   4  123.84    6.80
   4  -4   4  127.90    6.22
   4   4   5  248.26   11.54
   4  -4   5  230.80   11.41
  -4  -4  -5  225.53   11.49
   4  -4   6  357.96   17.28
   4   4   6  377.46   17.37
  -4  -4  -6  363.60   17.33
   4   4   7  974.46   42.72
   4  -4   7  901.68   42.61
  -4  -4  -7  931.42   42.63
   4   4   8  828.63   36.36
   4  -4   8  760.78   36.24
  -4  -4  -8  779.21   36.19
   4  -4   9  118.43    7.13
   4   4   9  127.57    7.26
  -4  -4  -9  126.11    7.05
   4  -4  10   31.28    3.65
   4   4  10   24.42    3.60
  -4   4 -10   33.26    2.21
  -4  -4 -10   27.34    2.48
  -4   4 -10   30.43    2.51
  -4  -4 -10   28.39    2.57
  -4  -4 -10   29.13    3.41
   4   4  11   39.32    4.17
   4  -4  11   30.68    3.94
  -4  -4 -11   34.20    2.76
  -4   4 -11   34.59    2.38
  -4   4 -11   35.49    2.82
  -4  -4 -11   31.96    2.88
  -4  -4 -11   34.44    3.71
   4  -4  12   23.78    4.01
   4   4  12   17.37    3.86
  -4   4 -12   19.25    1.95
  -4  -4 -12   19.37    2.37
  -4   4 -12   20.55    2.49
  -4  -4 -12   18.10    2.48
  -4  -4 -12   18.37    3.22
   4  -4  13   79.77    6.31
   4   4  13   74.96    6.21
  -4  -4 -13   86.22    4.74
  -4   4 -13   89.21    4.47
  -4  -4 -13   82.95    4.85
  -4   4 -13   89.06    4.86
  -4   4 -14    6.92    1.65
  -4  -4 -14    7.96    2.21
  -4   4 -14    9.63    2.48
  -4  -4 -14    7.98    2.45
  -4  -4 -15   30.01    2.66
  -4   4 -15   31.90    2.91
  -4  -4 -16    1.99    1.73
  -4  -4 -16    5.48    2.31
  -4   4 -16    4.15    2.33
  -4  -4 -17   16.94    1.84
  -4   4 -17   22.22    2.46
  -4  -4 -17   20.30    2.46
  -4  -4 -18    9.13    1.37
  -4   4 -18    9.42    2.00
  -4  -4 -18    8.89    2.01
  -4  -4 -19    6.22    1.71
  -4   4 -19   10.71    1.74
  -4  -4 -20    7.60    1.31
  -4   4 -20    4.65    1.33
  -4   5  24    5.76    0.85
  -4   5  23    6.16    1.19
   4   5 -23    3.76    1.45
   4  -5 -23    4.64    1.45
   4   5 -22    3.96    1.72
   4  -5 -22    2.32    1.74
   4   5 -21    7.96    2.04
   4  -5 -21    6.79    2.02
   4   5 -20    1.30    1.83
   4  -5 -20    1.08    2.07
   4   5 -20    0.44    2.08
   4   5 -19   42.98    2.99
   4   5 -19   49.21    3.22
   4  -5 -19   42.60    3.26
   4   5 -18    1.10    2.06
   4   5 -18    3.76    2.25
   4  -5 -18    1.21    2.23
   4   5 -17    4.30    2.08
   4  -5 -17    3.44    3.75
   4  -5 -17    3.70    2.33
   4   5 -17    7.56    3.84
   4   5 -17    7.92    2.32
   4  -5 -16  142.95    9.19
   4  -5 -16  142.67    9.70
   4   5 -16  192.30   10.00
   4   5 -16  186.24    8.28
   4  -5 -16  164.65    8.25
   4   5 -16  173.77    8.15
  -4   5  15   33.33    2.03
   4  -5 -15   21.47    3.54
   4  -5 -15   18.90    3.99
   4   5 -15   26.57    2.61
   4   5 -15   30.10    4.19
   4  -5 -15   26.61    2.65
   4   5 -15   29.50    2.45
  -4   5  14   58.11    3.22
   4  -5 -14   53.06    4.52
   4  -5 -14   61.06    4.98
   4   5 -14   66.34    5.00
   4   5 -14   59.90    3.40
   4   5 -14   61.63    3.51
   4  -5 -14   57.97    3.51
   4  -5 -13   62.47    4.77
   4   5 -13   76.73    5.12
   4   5 -13   63.75    3.57
   4  -5 -13   65.72    5.03
   4  -5 -12   78.06    5.33
   4   5 -12   85.88    5.28
   4  -5 -12   67.85    4.96
   4  -5 -11   49.88    4.18
   4   5 -11   57.51    4.23
   4  -5 -11   51.37    4.03
   4   5 -10  104.81    5.97
   4  -5 -10   97.57    5.89
   4  -5 -10  109.71    6.04
   4   5  -9  208.97   10.24
   4  -5  -9  204.02   10.22
   4   5  -9  201.94   10.16
   4  -5  -9  210.19   10.21
   4  -5  -9  204.19   10.28
   4   5  -8   29.45    2.97
   4  -5  -8   31.30    3.00
   4   5  -8   28.30    2.85
   4  -5  -8   32.16    2.98
   4  -5  -7  220.83   10.59
   4   5  -7  223.69   10.58
   4   5  -7  213.00   10.51
   4  -5  -7  231.35   10.57
   4   5  -7  209.61   10.05
   4  -5  -7  234.77   10.81
   4   5  -6  876.74   39.03
   4  -5  -6  839.74   39.03
   4  -5  -6  862.79   39.03
   4   5  -6  854.63   39.02
   4  -5  -6  890.07   39.23
   4   5  -5   50.25    3.27
   4  -5  -5   52.03    3.62
   4   5  -4   10.93    1.86
   4  -5  -4    9.87    1.90
  -4  -5   4    9.39    1.94
   4  -5  -4    9.46    2.39
   4   5  -3    7.30    1.66
   4  -5  -3    5.27    1.65
  -4  -5   3    6.64    1.95
   4  -5  -3    7.49    2.23
   4   5  -2  440.15   19.71
   4  -5  -2  426.89   19.72
  -4  -5   2  440.05   19.89
   4  -5  -2  422.96   19.90
   4   5  -1  333.78   16.11
   4  -5  -1  353.27   16.14
   4  -5  -1  362.25   16.28
  -4  -5   1  365.94   16.35
   4  -5   0  266.66   12.28
   4   5   0  267.43   12.28
   4  -5   0  252.14   12.30
  -4  -5   0  268.49   12.51
   4  -5   1   15.48    2.22
   4   5   1   13.43    2.19
  -4  -5  -1   13.91    2.68
   4  -5   1   14.55    2.03
   4  -5   2   91.14    5.00
   4   5   2   99.30    5.08
   4  -5   2   87.57    4.74
  -4  -5  -2   88.46    5.39
   4   5   3  242.76   11.23
   4  -5   3  234.48   11.18
   4  -5   3  229.92   10.87
  -4  -5  -3  230.44   11.44
   4   5   4  115.32    6.06
   4  -5   4  107.90    5.97
   4   5   5  513.75   22.92
   4  -5   5  475.36   22.81
   4   5   6   54.62    3.93
   4  -5   6   48.42    3.72
  -4  -5  -6   53.68    4.12
   4   5   7  166.38    8.53
   4  -5   7  155.72    8.40
  -4  -5  -7  160.34    8.57
   4  -5   8   60.26    4.62
   4   5   8   75.54    4.88
  -4  -5  -8   72.71    4.78
   4  -5   9   88.17    5.70
   4   5   9   88.74    5.77
  -4  -5  -9   89.17    5.76
   4   5  10    1.15    2.90
   4  -5  10    1.69    2.97
  -4  -5 -10    2.92    1.73
  -4   5 -10    3.09    1.52
  -4   5 -10    2.76    1.89
  -4  -5 -10    3.10    1.98
  -4  -5 -10    0.48    2.92
   4  -5  11   12.29    3.33
   4   5  11   22.15    3.62
  -4  -5 -11   19.21    2.40
  -4  -5 -11   19.50    2.13
  -4   5 -11   19.68    1.87
  -4   5 -11   19.70    2.23
  -4  -5 -11   18.33    2.44
  -4  -5 -11   13.50    3.32
   4   5  12   48.07    4.80
   4  -5  12   40.59    4.73
  -4   5 -12   58.40    3.18
  -4  -5 -12   57.25    3.61
  -4   5 -12   61.57    3.60
  -4  -5 -12   49.53    3.50
  -4  -5 -12   54.07    4.56
   4   5  13   29.09    4.37
   4  -5  13   26.80    4.15
  -4  -5 -13   37.05    3.93
  -4  -5 -13   35.71    2.99
  -4   5 -13   37.12    2.46
  -4  -5 -13   39.93    3.03
  -4   5 -13   40.65    3.05
  -4   5 -14    8.65    1.59
  -4  -5 -14    5.74    2.17
  -4  -5 -14    8.18    2.33
  -4   5 -14   10.59    2.37
  -4  -5 -15    6.61    2.12
  -4   5 -15    6.41    2.23
  -4  -5 -15    6.10    2.27
  -4   5 -16   10.16    2.24
  -4  -5 -16   11.00    2.25
  -4   5 -17   40.81    2.82
  -4  -5 -17   38.09    2.80
  -4  -5 -17   34.58    2.46
  -4   5 -18   21.70    2.09
  -4  -5 -18   19.53    2.08
  -4  -5 -18   21.12    1.70
  -4  -5 -19    7.43    1.02
  -4   5 -19    8.69    1.55
  -4  -5 -19   11.49    1.58
  -4   6  23    9.27    1.13
  -4   6  22   10.69    1.43
   4  -6 -22    5.51    1.54
   4   6 -22    7.19    1.51
   4  -6 -21   16.65    2.04
   4   6 -21   21.27    2.05
   4   6 -20   17.88    2.16
   4  -6 -20   14.76    2.18
   4   6 -20   18.66    1.98
   4  -6 -19   28.48    2.65
   4   6 -19   32.95    2.61
   4   6 -19   28.99    2.48
   4   6 -18   29.00    2.58
   4  -6 -18   23.66    2.60
   4   6 -18   29.60    2.49
   4   6 -17   24.86    2.51
   4  -6 -17   23.89    2.56
   4   6 -17   28.94    4.12
   4   6 -17   25.50    2.43
  -4   6  16   14.52    1.71
   4  -6 -16    9.52    3.33
   4   6 -16   10.35    3.46
   4   6 -16   14.44    2.22
   4  -6 -16   11.90    2.27
   4   6 -16   12.72    2.13
   4  -6 -15  126.98    6.25
   4   6 -15  134.49    6.26
  -4   6  15  121.24    6.03
   4  -6 -15  119.04    7.49
   4   6 -15  126.92    7.64
   4  -6 -15  118.62    6.12
   4   6 -15  137.08    6.20
   4  -6 -14   10.84    3.27
   4   6 -14   10.69    1.99
   4   6 -14   10.74    3.23
  -4   6  14   11.84    1.71
   4  -6 -14    7.57    3.20
   4  -6 -14   12.39    1.85
   4   6 -14   14.22    1.95
   4  -6 -13    2.90    3.02
   4   6 -13    5.80    3.01
  -4   6  13    4.14    1.50
   4  -6 -13    7.11    2.99
   4  -6 -13    2.65    1.67
   4  -6 -13    4.18    1.84
   4   6 -13    3.85    1.75
  -4   6  12   34.38    2.32
   4  -6 -12   31.53    3.74
   4   6 -12   34.34    2.43
   4   6 -12   40.43    3.71
   4  -6 -12   31.11    3.69
   4  -6 -11   33.17    3.52
   4   6 -11   42.48    3.59
   4  -6 -11   41.08    3.76
   4   6 -10  137.19    7.15
   4  -6 -10  123.96    7.09
   4  -6 -10  135.81    7.40
   4   6  -9   94.04    5.23
   4  -6  -9   86.87    5.20
   4   6  -8   29.23    2.82
   4  -6  -8   26.60    2.90
   4   6  -8   33.31    2.80
   4  -6  -8   30.47    3.13
   4   6  -7  362.90   16.86
   4  -6  -7  354.82   16.87
   4   6  -7  360.21   16.85
   4  -6  -7  369.15   16.89
   4  -6  -7  375.21   17.20
   4  -6  -6  291.46   13.88
   4   6  -6  306.51   13.85
   4   6  -6  301.89   13.83
   4  -6  -6  281.62   13.85
   4  -6  -6  309.34   14.22
   4  -6  -5  490.15   22.57
   4   6  -5  495.01   22.53
   4   6  -5  482.41   22.51
   4  -6  -5  498.95   22.56
   4  -6  -5  525.01   22.96
   4   6  -4  153.95    7.47
  -4  -6   4  161.91    7.70
   4  -6  -4  154.32    7.99
   4   6  -3   48.64    2.99
   4  -6  -3   54.65    3.10
  -4  -6   3   54.33    3.45
   4  -6  -3   50.78    3.66
   4  -6  -2  573.76   24.86
   4   6  -2  535.15   24.80
  -4  -6   2  543.82   25.12
   4  -6  -2  539.36   25.09
   4   6  -1  105.72    5.56
   4  -6  -1  118.46    5.63
   4  -6  -1  114.78    5.97
  -4  -6   1  117.74    6.16
   4   6   0   25.20    2.14
   4  -6   0   24.03    2.15
  -4  -6   0   25.42    3.01
   4  -6   0   23.76    2.47
   4   6   1  302.81   14.03
   4  -6   1  299.02   14.04
   4  -6   1  306.25   14.10
  -4  -6  -1  305.74   14.41
   4   6   2   84.24    4.62
   4  -6   2   83.85    4.66
   4  -6   2   84.58    4.52
  -4  -6  -2   87.45    5.07
   4  -6   3  184.54    8.92
   4   6   3  175.73    8.91
  -4  -6  -3  191.28    9.40
   4   6   4  255.83   12.26
   4  -6   4  255.39   12.23
  -4  -6  -4  259.79   12.63
   4  -6   5   22.09    2.46
   4   6   5   20.31    2.68
   4   6   6   88.81    5.09
   4  -6   6   79.30    4.87
   4  -6   7   22.11    2.61
   4   6   7   20.19    3.06
  -4  -6  -7   19.94    3.19
  -4  -6  -8   26.92    3.53
  -4  -6  -8   27.15    2.28
   4   6   8   25.77    3.19
   4  -6   8   24.06    3.00
   4   6   9    5.32    1.49
  -4  -6  -9    6.94    3.13
   4   6   9    7.47    1.56
  -4   6  -9    8.13    1.53
  -4  -6  -9    4.98    1.82
   4   6   9    7.87    2.98
   4  -6   9    8.15    2.72
   4   6  10   17.53    3.41
   4  -6  10   21.64    3.33
   4   6  10   19.61    1.86
  -4  -6 -10   19.71    3.58
   4   6  10   21.14    1.91
  -4   6 -10   22.84    1.95
  -4  -6 -10   19.65    2.30
  -4   6 -10   22.41    2.21
   4   6  11    2.07    3.13
   4  -6  11    5.55    3.13
   4   6  11    5.10    1.62
  -4  -6 -11    5.54    3.17
   4   6  11    6.29    1.58
  -4  -6 -11    4.80    2.26
  -4  -6 -11    7.56    2.02
  -4   6 -11    5.51    1.63
  -4   6 -11    5.32    2.00
  -4  -6 -11   12.72    2.11
   4   6  12   93.02    6.77
   4   6  12  106.65    5.20
  -4  -6 -12   95.00    6.72
  -4  -6 -12  108.34    5.60
  -4   6 -12  105.10    5.25
  -4  -6 -12  105.63    5.41
  -4  -6 -12  105.41    5.51
  -4   6 -12  109.93    5.46
   4   6  13   14.03    1.68
  -4  -6 -13   14.25    2.38
  -4  -6 -13    9.40    2.31
  -4   6 -13   10.87    2.21
  -4  -6 -14   59.60    3.87
  -4   6 -14   70.06    3.80
  -4  -6 -14   58.74    3.80
  -4  -6 -15   26.78    2.56
  -4   6 -15   26.59    2.49
  -4  -6 -15   24.64    2.56
  -4  -6 -16   46.01    3.02
  -4  -6 -16   44.82    3.04
  -4   6 -16   44.98    3.00
  -4  -6 -17    6.64    1.59
  -4  -6 -17    7.75    1.82
  -4   6 -17    6.20    1.79
  -4  -6 -18   13.14    1.46
  -4   6 -18   11.58    1.61
  -4  -6 -18   11.15    1.65
  -4  -6 -19    7.66    0.96
  -4   7  23    2.91    0.93
  -4   7  22    2.90    1.23
  -4   7  21    7.71    1.48
   4   7 -20   16.29    1.88
   4   7 -20   13.24    1.85
   4   7 -19   60.77    3.26
   4   7 -19   49.42    3.23
   4   7 -18   10.66    2.01
   4   7 -18   13.43    1.99
  -4   7  17   49.37    2.90
   4   7 -17   51.82    3.14
   4   7 -17   47.29    3.18
   4   7 -16  163.27    7.79
  -4   7  16  165.97    7.69
   4  -7 -16  151.36    7.75
   4   7 -16  174.47    7.80
  -4   7  15   10.99    1.79
   4  -7 -15    7.91    3.41
   4  -7 -15   13.64    1.95
   4   7 -15    9.58    2.04
   4   7 -14   46.17    4.09
  -4   7  14   41.97    2.66
   4  -7 -14   44.40    4.51
   4  -7 -14   37.43    2.86
   4   7 -14   47.28    2.90
  -4   7  13   83.72    4.53
   4   7 -13   89.19    5.71
   4  -7 -13   95.71    6.12
   4  -7 -13   88.91    4.65
   4  -7 -13   88.88    4.81
   4   7 -13   93.98    4.63
   4   7 -12   19.54    3.00
  -4   7  12   20.53    1.93
   4  -7 -12   18.89    3.48
   4  -7 -12   18.55    2.11
   4  -7 -12   19.24    2.27
   4   7 -12   21.03    2.03
   4   7 -11    1.94    2.28
  -4   7  11    3.46    1.51
  -4   7  11    1.75    1.47
   4   7 -11    2.37    1.64
   4  -7 -11    4.73    2.91
   4   7 -10   21.81    2.64
   4   7  -9   64.30    4.03
   4   7  -8  103.73    5.61
   4  -7  -8  112.79    6.36
   4   7  -7   18.74    2.08
   4  -7  -7   24.49    3.00
   4   7  -6  160.56    7.89
   4  -7  -6  178.63    8.66
   4   7  -5   82.95    4.20
   4   7  -5   78.01    4.17
   4  -7  -5   92.26    5.02
  -4  -7   5   83.31    4.45
   4   7  -4    7.93    1.30
  -4  -7   4   10.45    2.10
   4  -7  -4    8.29    2.59
   4  -7  -3  271.19   13.06
  -4  -7   3  274.19   12.92
   4  -7  -2  217.68   10.59
   4  -7  -1  157.87    8.06
  -4  -7   1  165.33    8.25
   4   7   0  124.74    6.33
   4  -7   0  147.15    6.83
  -4  -7   0  145.04    7.21
   4   7   1   68.89    3.93
   4  -7   1   80.43    4.30
  -4  -7  -1   82.92    4.84
   4   7   2   36.20    2.61
  -4  -7  -2   40.95    3.62
   4  -7   2   37.02    2.63
   4   7   3   29.59    2.48
  -4  -7  -3   29.21    3.41
   4   7   4    2.48    1.87
  -4  -7  -4    1.09    2.57
   4   7   5   67.69    4.30
  -4  -7  -5   73.43    4.87
   4   7   6   23.11    2.75
   4   7   7  160.65    7.64
  -4  -7  -7  165.75    7.75
   4   7   7  158.93    8.46
   4   7   8    2.05    1.48
  -4  -7  -8   -0.13    2.89
   4   7   8    2.73    1.50
  -4  -7  -8    3.81    1.82
   4   7   8    3.28    2.50
   4   7   9   10.40    1.70
  -4  -7  -9    9.84    3.27
   4   7   9   10.66    1.67
  -4  -7  -9    9.48    2.01
   4   7   9    6.41    2.71
   4   7  10   24.83    2.06
   4   7  10   24.31    2.06
  -4  -7 -10   26.16    3.80
  -4  -7 -10   22.41    2.38
   4   7  10   20.77    3.34
  -4   7 -11   32.80    2.55
   4   7  11   35.72    2.39
  -4  -7 -11   31.63    4.13
  -4  -7 -11   29.31    2.69
   4   7  11   31.75    2.36
   4   7  12    2.56    1.58
  -4  -7 -12   -0.29    3.32
   4   7  12    0.65    1.54
  -4  -7 -12    2.07    2.26
  -4  -7 -12    0.95    1.99
  -4   7 -12    2.39    1.88
  -4  -7 -13   36.92    2.97
  -4   7 -13   33.25    2.61
   4   7  13   35.04    2.36
  -4  -7 -14   17.26    2.42
  -4   7 -14   18.40    2.13
   4   7  14   17.84    1.76
  -4  -7 -15   12.20    2.17
  -4  -7 -15   11.46    1.68
  -4   7 -15   13.69    1.89
  -4  -7 -16   12.16    1.94
  -4   7 -16    9.18    1.76
  -4  -7 -16   13.02    1.87
  -4   7 -17   13.47    1.60
  -4  -7 -17   18.36    1.81
  -4  -7 -18    6.93    1.33
  -4   8  23   14.08    1.00
  -4   8  22    6.50    1.12
  -4   8  21   13.25    1.50
   4   8 -20   12.51    1.71
  -4   8  20   20.39    1.77
   4   8 -19   34.35    2.38
  -4   8  19   32.47    2.38
   4   8 -18    3.66    1.81
  -4   8  18    4.29    1.74
   4   8 -17   17.07    2.12
   4  -8 -17   13.66    1.93
  -4   8  16   50.82    2.99
   4  -8 -16   47.47    3.16
   4   8 -16   52.51    3.18
  -4   8  15  107.69    5.14
   4  -8 -15   89.99    6.78
   4  -8 -15   98.54    5.26
   4   8 -15  102.47    5.22
  -4   8  14   47.98    2.90
   4  -8 -14   44.90    3.06
   4   8 -14   49.04    3.07
  -4   8  13   50.92    3.13
   4  -8 -13   47.88    4.88
   4  -8 -13   55.80    3.47
   4   8 -13   54.28    3.24
  -4   8  12   83.11    4.32
   4  -8 -12   74.76    5.98
   4   8 -12   85.85    4.36
   4  -8 -12   81.81    4.48
   4  -8 -12   80.73    4.61
  -4   8  11   13.32    1.75
   4   8 -11   14.93    1.95
   4  -8 -11   15.28    2.24
  -4   8  10   24.77    2.00
  -4   8  10   23.39    2.05
   4  -8 -10   24.08    2.34
   4   8 -10   25.94    2.14
  -4   8   9   29.00    2.11
   4  -8  -9   31.97    3.61
   4  -8  -8   77.89    5.21
   4  -8  -7  237.75   11.95
   4  -8  -6  134.51    7.43
   4  -8  -5  129.55    7.04
   4  -8  -4  226.72   11.08
  -4  -8   4  221.05   10.72
   4  -8  -3  197.00    9.68
  -4  -8   3  190.23    9.52
   4  -8  -2  248.47   12.08
  -4  -8   2  250.93   12.11
   4  -8  -1  111.90    6.08
  -4  -8   1  115.58    6.34
   4  -8   0   38.26    2.98
  -4  -8   0   36.73    3.41
   4  -8   1   28.88    2.56
  -4  -8  -1   28.23    3.29
  -4  -8  -2  212.66   10.74
  -4  -8  -3   37.97    3.79
  -4  -8  -4    1.67    2.92
  -4  -8  -5   42.51    4.22
   4   8   6  135.45    6.64
   4   8   6  142.65    6.65
  -4  -8  -6  140.42    8.04
   4   8   7   44.21    2.66
   4   8   7   40.36    2.71
   4   8   8   36.32    2.44
  -4  -8  -8   28.75    4.01
  -4  -8  -8   35.63    2.75
   4   8   8   32.76    2.44
  -4  -8  -9   20.96    2.48
   4   8   9   20.32    2.02
  -4  -8  -9   15.68    3.66
   4   8   9   20.79    2.03
  -4  -8 -10   20.92    2.44
   4   8  10   20.90    2.01
  -4  -8 -10   17.04    3.81
   4   8  10   21.00    2.05
  -4  -8 -11   20.92    2.41
   4   8  11   20.91    2.04
  -4  -8 -11   22.75    3.99
   4   8  11   21.95    2.05
  -4  -8 -12    1.35    2.00
  -4  -8 -12   -0.22    2.24
   4   8  12    1.47    1.57
   4   8  12   -0.22    1.61
  -4  -8 -13    2.49    2.19
   4   8  13    3.24    1.56
   4   8  13    2.81    1.49
  -4  -8 -14   18.39    2.31
   4   8  14   16.82    1.75
  -4  -8 -15   34.68    2.68
   4   8  15   34.57    2.15
  -4  -8 -16   17.46    2.05
  -4  -8 -16   21.18    2.00
  -4  -8 -17   24.82    1.94
  -4  -8 -18    9.15    1.25
  -4   9  22   10.55    1.06
  -4   9  21    2.07    1.17
  -4   9  20   13.58    1.58
  -4   9  19    3.68    1.54
   4   9 -19    3.08    1.52
  -4   9  18   32.02    2.35
   4   9 -18   34.46    2.32
  -4   9  17   57.40    3.32
   4   9 -17   64.69    3.34
  -4   9  16   28.08    2.28
   4   9 -16   28.18    2.40
   4  -9 -16   28.02    2.42
  -4   9  15  143.16    6.69
   4  -9 -15  129.27    6.80
   4   9 -15  140.24    6.74
  -4   9  14  112.98    5.46
   4  -9 -14  108.41    5.64
   4   9 -14  108.07    5.48
  -4   9  13    8.58    1.85
   4  -9 -13    7.62    3.71
   4   9 -13    9.10    2.04
   4  -9 -13   11.44    2.02
   4  -9 -13    8.59    2.31
  -4   9  12  220.78   10.38
  -4   9  12  211.57   10.36
   4   9 -12  228.83   10.39
   4  -9 -12  231.50   10.61
   4  -9 -12  220.56   10.47
  -4   9  11  236.60   10.88
  -4   9  11  235.19   10.87
   4  -9 -11  231.93   11.08
   4  -9 -11  236.38   11.02
   4   9 -11  229.57   10.88
  -4   9  10   27.80    2.27
  -4   9  10   30.23    2.25
   4  -9 -10   30.41    4.01
  -4   9  10   30.14    2.31
   4  -9 -10   26.90    2.71
   4   9 -10   26.07    2.35
  -4   9   9   48.95    2.95
  -4   9   9   49.77    2.94
   4  -9  -9   53.34    4.47
  -4   9   9   47.50    3.03
   4  -9  -9   52.48    3.32
   4   9  -9   49.97    3.03
  -4   9   8   76.66    3.99
   4  -9  -8   72.00    5.43
  -4   9   8   77.14    4.07
   4   9  -8   78.14    4.05
  -4   9   7   66.56    3.86
  -4   9   7   77.27    3.77
   4  -9  -7   72.31    5.10
   4  -9  -6    1.85    2.80
   4  -9  -5  211.99   10.82
   4  -9  -4  106.10    6.16
   4  -9  -3  300.06   14.50
  -4  -9   3  299.09   14.27
   4  -9  -2  205.21   10.32
  -4  -9   2  206.76   10.30
   4  -9  -1   99.47    5.77
  -4  -9   1  107.67    6.05
   4  -9   0  208.41   10.47
  -4  -9   0  221.81   10.85
  -4  -9  -1  133.19    7.42
  -4  -9  -2   37.47    3.68
   4   9   3   10.50    1.59
  -4  -9  -3    9.06    2.96
  -4  -9  -4   27.72    2.49
  -4  -9  -4   26.87    2.27
   4   9   4   26.49    2.13
  -4  -9  -4   24.54    3.62
   4   9   4   28.31    2.15
  -4  -9  -5   77.58    4.10
   4   9   5   71.93    3.88
   4   9   5   71.91    3.93
  -4  -9  -5   71.73    5.37
   4   9   6  120.41    6.02
  -4  -9  -6  118.64    7.49
  -4  -9  -6  127.37    6.17
   4   9   6  125.02    6.04
   4   9   7   40.22    2.66
  -4  -9  -7   42.36    4.36
   4   9   7   39.21    2.65
   4   9   8   64.63    3.69
   4   9   8   68.91    3.74
   4   9   9   19.16    2.08
  -4  -9  -9   22.52    4.00
   4   9   9   19.06    2.13
  -4  -9 -10   10.37    2.25
   4   9  10   11.30    1.87
   4   9  10   12.22    1.92
   4   9  11   77.53    4.06
   4   9  11   77.76    4.06
  -4  -9 -11   71.54    4.26
   4   9  12   20.70    2.06
  -4  -9 -12   23.37    2.40
   4   9  12   25.36    2.09
  -4  -9 -13    6.31    2.20
   4   9  13    4.61    1.57
   4   9  13    4.54    1.57
   4   9  14   49.62    2.73
   4   9  14   43.31    2.67
  -4  -9 -14   49.31    3.19
  -4  -9 -15   25.66    2.33
   4   9  15   26.66    1.83
  -4  -9 -16   17.83    1.83
  -4  -9 -16   20.02    1.80
  -4  -9 -17    3.73    1.36
  -4  -9 -18    2.42    0.92
  -4  10  21    1.91    0.98
  -4  10  20   16.57    1.47
  -4  10  19    6.65    1.41
  -4  10  19    5.91    1.18
   4  10 -19    5.98    1.31
  -4  10  18    8.00    1.59
  -4  10  18    8.40    1.43
   4  10 -18    6.11    1.55
   4 -10 -18    6.77    1.50
   4 -10 -18    5.14    1.42
   4  10 -17   28.77    2.15
   4 -10 -17   21.66    2.16
   4  10 -16   19.51    2.08
   4 -10 -16   16.57    2.14
  -4  10  15    3.49    1.75
   4  10 -15    4.60    1.91
   4 -10 -15    3.55    1.98
  -4  10  14  172.04    7.84
  -4  10  14  157.80    7.82
   4 -10 -14  155.10    7.93
   4  10 -14  167.58    7.84
  -4  10  13   82.77    4.47
  -4  10  13   83.60    4.46
   4  10 -13   84.81    4.48
   4 -10 -13   90.41    4.78
   4 -10 -13   83.37    4.66
  -4  10  12    4.24    1.87
  -4  10  12    6.13    1.89
   4 -10 -12    4.99    2.17
   4 -10 -12    0.36    2.26
   4  10 -12    2.31    1.96
  -4  10  11  234.85   10.75
  -4  10  11  228.89   10.76
   4 -10 -11  225.63   12.36
   4 -10 -11  235.59   11.00
   4 -10 -11  235.71   10.92
   4  10 -11  221.78   10.76
  -4  10  10   47.81    2.93
  -4  10  10   45.15    2.86
   4 -10 -10   48.72    4.89
   4 -10 -10   44.05    3.43
   4  10 -10   45.71    3.03
  -4  10   9  100.41    5.03
   4 -10  -9   97.58    6.63
   4 -10  -9   95.40    5.44
   4  10  -9  103.05    5.12
  -4  10   8   14.37    1.78
  -4  10   8   14.80    1.79
   4 -10  -8   18.01    3.59
  -4  10   8   11.40    2.00
   4  10  -8   13.65    2.03
  -4  10   7   16.98    1.80
  -4  10   7   16.59    1.82
   4 -10  -7   17.09    3.29
   4  10  -7   20.49    2.10
  -4  10   6    2.20    1.47
  -4  10   6    2.80    1.51
   4 -10  -6    3.00    3.02
  -4  10   6    0.98    1.57
   4  10  -6    2.03    1.76
  -4  10   5   98.69    4.85
   4 -10  -5   96.32    6.15
   4  10  -5   96.58    4.98
  -4  10   5  100.38    4.93
   4 -10  -4  243.48   11.81
  -4  10   4  229.46   10.77
   4 -10  -3  101.60    6.09
   4 -10  -2   55.51    4.13
  -4 -10   2   55.18    4.03
   4 -10  -1   67.28    4.39
  -4 -10   1   63.85    4.61
  -4 -10   0   -2.29    2.66
   4  10   0    3.41    1.52
  -4 -10  -1    8.76    2.95
   4  10   1    9.80    1.63
  -4 -10  -1    8.61    1.85
  -4 -10  -1    9.20    1.84
  -4 -10  -2   29.41    3.75
  -4 -10  -2   31.76    2.56
  -4 -10  -2   32.19    2.47
   4  10   2   30.50    2.27
   4  10   3   30.68    2.33
  -4 -10  -3   34.35    2.50
  -4 -10  -3   29.86    2.61
   4  10   3   29.39    2.30
  -4 -10  -4   84.93    4.84
  -4 -10  -4   92.25    4.75
   4  10   4   89.79    4.56
  -4 -10  -4   80.87    5.98
  -4 -10  -5   14.56    2.10
   4  10   5   10.97    1.87
  -4 -10  -5   13.56    3.62
   4  10   5   14.60    1.93
   4  10   6  211.27   10.10
  -4 -10  -6  198.95   11.63
  -4 -10  -6  233.26   10.24
   4  10   6  210.10   10.12
   4  10   7   72.12    4.01
  -4 -10  -7   68.04    5.80
  -4 -10  -7   79.80    4.25
   4  10   7   70.82    4.04
   4  10   8   39.07    2.72
  -4 -10  -8   34.39    4.61
   4  10   8   40.15    2.74
   4  10   9   88.50    4.61
   4  10   9   85.43    4.56
   4  10  10   42.33    2.71
   4  10  10   39.11    2.71
  -4 -10 -10   38.57    3.06
   4  10  11   32.18    2.38
  -4 -10 -11   29.77    2.76
   4  10  11   31.96    2.40
  -4 -10 -12    5.81    2.07
   4  10  12    6.40    1.62
   4  10  12    7.69    1.68
  -4 -10 -13   21.42    2.44
   4  10  13   23.15    1.89
   4  10  13   20.08    1.85
  -4 -10 -14    9.38    1.94
   4  10  14    5.07    1.35
   4  10  14    5.28    1.31
  -4 -10 -15   10.97    1.80
  -4 -10 -15   11.30    1.48
  -4 -10 -16    0.56    0.93
  -4 -10 -16    3.02    1.40
  -4 -10 -17    2.22    1.08
  -4  11  21   12.33    0.94
  -4  11  20    2.73    1.00
  -4  11  19   28.67    1.78
  -4  11  19   22.41    1.58
  -4  11  18   16.37    1.53
   4 -11 -18   12.33    1.46
   4 -11 -18   15.14    1.59
   4  11 -17   35.24    2.22
  -4  11  17   30.16    2.22
   4  11 -16   17.28    1.91
   4 -11 -16   16.89    2.12
  -4  11  15    2.35    1.70
   4  11 -15    6.16    1.81
   4 -11 -15    4.63    2.02
  -4  11  14   26.43    2.23
  -4  11  14   25.21    2.26
   4  11 -14   27.09    2.35
   4 -11 -14   27.56    2.56
  -4  11  13  167.45    7.94
  -4  11  13  166.09    7.93
   4 -11 -13  164.11    8.21
   4 -11 -13  162.41    8.11
   4  11 -13  166.64    7.93
  -4  11  12   14.53    2.12
  -4  11  12   14.75    2.08
   4 -11 -12   14.39    3.93
   4 -11 -12   16.26    2.43
   4 -11 -12   15.99    2.53
   4  11 -12   17.80    2.21
  -4  11  11   78.87    4.28
  -4  11  11   79.24    4.31
   4 -11 -11   81.55    6.17
   4 -11 -11   76.76    4.72
   4  11 -11   83.29    4.36
  -4  11  10   29.20    2.36
   4 -11 -10   29.61    4.38
   4 -11 -10   27.89    2.94
   4  11 -10   24.72    2.47
  -4  11   9   23.59    2.22
   4 -11  -9   20.95    3.95
   4 -11  -9   25.14    2.60
   4 -11  -9   26.80    2.87
   4  11  -9   24.34    2.39
  -4  11   8   50.98    3.11
   4 -11  -8   44.00    4.91
   4 -11  -8   48.61    3.66
   4  11  -8   53.21    3.21
  -4  11   7   93.27    4.75
  -4  11   7   95.94    4.79
   4 -11  -7   89.51    6.37
   4  11  -7   92.98    4.87
  -4  11   6   74.47    4.01
  -4  11   6   74.18    3.98
   4 -11  -6   75.48    5.61
  -4  11   6   79.10    4.09
   4  11  -6   77.42    4.15
  -4  11   5   22.24    1.92
  -4  11   5   22.29    1.86
   4 -11  -5   17.62    3.42
  -4  11   5   18.03    2.13
   4  11  -5   20.72    2.21
  -4  11   4   15.37    1.67
  -4  11   4   17.49    1.66
   4 -11  -4   14.08    3.22
  -4  11   4   15.91    1.96
   4  11  -4   14.08    2.06
  -4  11   3   66.18    3.37
   4 -11  -3   61.70    4.70
  -4  11   3   62.26    3.53
   4  11  -3   62.91    3.37
  -4  11   2   53.65    2.88
   4 -11  -2   43.50    4.10
   4  11  -2   53.52    2.97
  -4  11   2   52.35    3.04
  -4 -11   1   49.65    4.12
   4  11  -1   47.87    2.81
  -4  11   1   43.25    2.73
  -4 -11   0   11.75    3.16
   4  11   0   16.33    1.83
  -4  11   0   14.75    1.74
  -4 -11   0   13.56    2.08
  -4 -11   0   16.69    2.05
  -4 -11  -1   45.35    4.28
   4  11   1   45.61    2.85
  -4 -11  -1   49.37    3.04
  -4 -11  -1   42.79    3.08
  -4 -11  -2   10.17    3.28
   4  11   2    5.34    1.71
  -4 -11  -2    6.76    2.16
  -4 -11  -2    6.33    2.00
  -4 -11  -3   81.58    5.95
   4  11   3   91.61    4.46
  -4 -11  -3   76.18    4.70
  -4 -11  -3   83.91    4.60
  -4 -11  -4    5.98    2.11
  -4 -11  -4    9.06    3.61
  -4 -11  -5    1.72    2.17
  -4 -11  -5    5.70    3.48
  -4 -11  -6    8.15    2.31
   4  11   6   12.25    2.00
  -4 -11  -6    6.18    3.70
   4  11   6    8.29    1.95
  -4 -11  -7   14.44    2.32
   4  11   7   14.94    2.01
  -4 -11  -7   15.51    3.79
   4  11   7   13.59    2.09
  -4 -11  -8   10.75    2.21
   4  11   8   15.33    2.03
  -4 -11  -8   11.89    3.92
   4  11   8   13.21    2.09
   4  11   9   43.46    2.79
   4  11   9   40.65    2.85
  -4 -11 -10   22.49    2.49
   4  11  10   24.31    2.12
   4  11  10   21.23    2.16
   4  11  11   53.76    3.15
   4  11  11   54.41    3.19
  -4 -11 -11   57.00    3.49
  -4 -11 -12   12.40    2.06
   4  11  12   10.48    1.70
   4  11  13   11.50    1.55
  -4 -11 -14   19.50    2.00
   4  11  14   16.28    1.53
  -4 -11 -15   -0.34    1.44
  -4 -11 -15    0.26    1.17
  -4 -11 -15    1.07    1.42
  -4 -11 -16    3.71    1.16
  -4  12  19    1.05    0.77
  -4  12  18   14.38    1.28
   4 -12 -18   11.79    1.32
  -4  12  17    4.68    1.36
   4 -12 -17    7.12    1.49
   4  12 -17    5.61    1.28
  -4  12  16   15.04    1.67
  -4  12  16   15.93    1.73
   4  12 -16   13.56    1.63
   4 -12 -16   10.32    1.87
  -4  12  15    6.72    1.62
   4  12 -15    6.99    1.67
   4 -12 -15    7.01    1.91
  -4  12  14    5.18    1.67
   4  12 -14    0.83    1.76
   4 -12 -14    4.68    2.06
  -4  12  13   17.51    1.99
   4  12 -13   16.23    2.09
   4 -12 -13   18.88    2.39
  -4  12  12   52.02    3.20
  -4  12  12   49.18    3.13
   4  12 -12   54.70    3.25
   4 -12 -12   54.35    3.64
  -4  12  11   10.94    1.92
   4 -12 -11   10.17    2.53
   4  12 -11   11.64    2.07
  -4  12  10   47.84    3.00
   4 -12 -10   40.57    4.96
   4 -12 -10   47.44    3.55
   4 -12 -10   52.46    3.35
   4  12 -10   44.27    3.10
  -4  12   9   19.20    2.08
  -4  12   9   18.42    2.13
   4 -12  -9   16.48    3.95
   4 -12  -9   22.38    2.46
   4 -12  -9   17.85    2.73
   4  12  -9   21.69    2.28
  -4  12   8   49.59    3.12
  -4  12   8   51.17    3.07
   4 -12  -8   48.15    4.95
   4 -12  -8   54.38    3.50
   4  12  -8   49.69    3.23
  -4  12   7   49.00    3.04
  -4  12   7   46.62    3.00
   4 -12  -7   42.73    4.68
   4 -12  -7   52.02    3.40
   4  12  -7   50.36    3.18
  -4  12   6   25.21    2.22
  -4  12   6   28.35    2.19
   4 -12  -6   28.97    4.09
   4  12  -6   32.44    2.53
  -4  12   5   46.87    2.99
   4 -12  -5   54.28    4.74
   4  12  -5   51.59    3.21
  -4  12   4  189.74    8.78
   4 -12  -4  174.09   10.11
   4  12  -4  191.01    8.92
  -4  12   4  184.63    8.87
   4  12  -3   58.96    3.22
   4  12  -3   62.97    3.56
  -4  12   3   57.44    3.26
  -4  12   2  128.33    6.37
   4  12  -2  136.18    6.44
  -4  12   2  138.90    6.50
   4  12  -1   57.47    3.25
  -4  12   1   53.46    3.24
  -4 -12   1   62.13    3.45
  -4 -12   0  133.03    8.24
   4  12   0  151.62    7.00
  -4  12   0  133.85    6.93
  -4 -12   0  147.41    7.17
  -4 -12   0  156.21    7.10
  -4 -12  -1    7.20    3.26
   4  12   1   10.58    1.88
  -4 -12  -1   10.81    2.26
  -4 -12  -1   14.08    2.05
  -4 -12  -2   15.40    3.66
   4  12   2   18.06    2.09
  -4 -12  -2   17.68    2.47
  -4 -12  -2   18.85    2.33
  -4 -12  -3   13.83    3.78
   4  12   3   15.70    2.12
  -4 -12  -3   15.96    2.42
  -4 -12  -3   15.02    2.37
   4  12   4  103.62    5.15
  -4 -12  -4  102.06    5.34
  -4 -12  -5  136.72    9.40
  -4 -12  -5  174.43    8.07
  -4 -12  -6    5.51    3.68
  -4 -12  -6   11.60    2.38
   4  12   7   35.71    2.64
  -4 -12  -7   35.53    2.87
   4  12   8   29.65    2.55
  -4 -12  -8   36.79    2.77
   4  12   9   25.89    2.30
  -4 -12  -9   28.43    2.64
   4  12  10   57.95    3.33
  -4 -12 -11   19.24    2.29
   4  12  11   23.94    2.00
  -4 -12 -12   11.07    2.00
  -4 -12 -12   10.78    1.87
   4  12  12    8.94    1.56
  -4 -12 -13   18.43    1.85
   4  12  13   15.98    1.55
  -4 -12 -14    3.07    1.41
   4  12  14    1.82    1.00
  -4 -12 -15    6.36    1.23
  -4 -12 -15    4.30    1.25
  -4 -12 -15    4.06    0.95
  -4 -12 -16    4.95    0.88
  -4  13  18   12.79    1.11
   4 -13 -17    1.01    1.08
   4 -13 -17   -1.26    1.24
  -4  13  17    1.07    1.11
  -4  13  17   -0.02    1.13
  -4  13  16    9.04    1.37
  -4  13  16    6.80    1.41
   4 -13 -16    9.15    1.61
   4  13 -16    6.21    1.21
  -4  13  15   20.71    1.74
  -4  13  15   18.41    1.82
   4  13 -15   18.65    1.69
   4 -13 -15   18.12    2.03
  -4  13  14   27.98    2.06
   4  13 -14   27.65    2.09
   4 -13 -14   24.56    2.42
  -4  13  13   42.66    2.76
   4  13 -13   47.23    2.79
   4 -13 -13   45.87    3.13
  -4  13  12    7.40    1.70
   4  13 -12    4.47    1.81
   4 -13 -12    6.89    2.27
  -4  13  11    2.00    1.63
   4  13 -11    1.72    1.86
   4 -13 -11    3.91    2.35
   4 -13 -11    1.50    2.23
  -4  13  10   64.03    3.51
  -4  13  10   60.55    3.50
   4  13 -10   62.24    3.62
   4 -13 -10   61.12    4.10
   4 -13 -10   64.57    3.88
  -4  13   9   13.16    1.90
  -4  13   9   10.92    1.95
   4  13  -9   15.62    2.13
   4 -13  -9   15.70    2.44
  -4  13   8    3.79    1.71
  -4  13   8    2.70    1.64
   4 -13  -8    3.94    2.13
   4  13  -8    4.70    2.03
  -4  13   7   15.64    1.96
   4 -13  -7   13.16    3.78
   4 -13  -7   15.78    2.45
   4 -13  -7   19.36    2.87
   4  13  -7   19.90    2.25
  -4  13   6   21.13    2.06
   4 -13  -6   18.88    3.86
   4 -13  -6   24.10    2.53
   4  13  -6   22.19    2.35
  -4  13   5    9.79    1.70
   4 -13  -5    9.27    3.42
   4  13  -5   10.52    2.15
   4 -13  -5    8.53    2.16
  -4  13   4   17.47    1.85
   4  13  -4   18.94    2.34
   4 -13  -4   16.82    2.19
   4  13  -3   37.21    2.94
   4 -13  -3   41.92    2.87
   4  13  -2   13.68    1.70
   4 -13  -2   12.61    2.10
   4  13  -1   21.59    2.13
   4 -13  -1   22.25    2.31
   4  13   0    2.52    1.68
  -4 -13   0   -1.30    2.05
  -4 -13   0    1.39    1.88
   4  13   1   15.70    1.94
  -4 -13  -1   15.24    2.25
  -4 -13  -1   12.15    2.29
  -4 -13  -2   76.14    6.24
   4  13   2   94.05    4.78
  -4 -13  -2   84.34    4.95
  -4 -13  -2   99.21    4.91
  -4 -13  -3  166.21    8.01
   4  13   3  170.89    7.84
  -4 -13  -4   34.41    2.95
   4  13   4   37.88    2.73
  -4 -13  -5   12.86    2.37
  -4 -13  -5   11.30    1.95
   4  13   5   11.59    2.02
  -4 -13  -6   18.49    2.38
  -4 -13  -7   24.66    2.53
  -4 -13  -7   23.47    2.19
   4  13   7   18.55    2.20
  -4 -13  -8   18.29    2.30
  -4 -13  -8   16.10    2.05
   4  13   8   14.75    1.96
  -4 -13  -9   38.62    2.74
  -4 -13  -9   41.65    2.98
   4  13   9   42.05    2.67
  -4 -13 -10   11.94    1.84
   4  13  10   10.85    1.74
  -4 -13 -11   13.75    2.04
  -4 -13 -11   12.38    1.77
   4  13  11   12.15    1.60
  -4 -13 -12   14.30    1.87
  -4 -13 -12   12.62    1.69
   4  13  12   14.63    1.48
  -4 -13 -13    2.12    1.30
   4  13  13    2.42    1.08
  -4 -13 -14    4.81    1.00
  -4 -13 -14    5.58    1.13
   4  13  14    4.24    0.81
  -4  14  17    0.37    0.81
   4 -14 -17   -1.01    0.86
  -4  14  16    0.66    1.11
   4 -14 -16    4.63    1.22
  -4  14  15    5.14    1.35
   4 -14 -15    4.91    1.53
  -4  14  14   29.94    2.14
   4  14 -14   32.46    2.00
   4 -14 -14   31.65    2.39
   4  14 -13    6.56    1.50
  -4  14  13    7.50    1.58
   4  14 -12    1.07    1.57
   4  14 -11   53.12    3.08
   4 -14 -11   50.12    3.53
   4 -14 -11   53.15    3.41
   4  14 -10   24.74    2.23
   4 -14 -10   26.14    2.44
   4 -14 -10   23.51    2.76
   4  14  -9    3.46    1.86
   4 -14  -9    3.04    2.15
   4  14  -8   51.75    3.20
   4  14  -7   71.06    4.01
   4 -14  -7   71.32    4.17
   4 -14  -7   75.40    4.49
   4  14  -6    9.09    2.13
   4 -14  -6   10.80    2.19
   4 -14  -6   10.78    2.71
   4  14  -5   25.85    2.45
   4 -14  -5   24.87    2.52
   4 -14  -5   27.43    3.07
   4  14  -4    7.07    2.05
   4 -14  -4    2.11    1.93
  -4  14   3   57.11    3.39
   4 -14  -3   58.46    3.64
   4  14  -2  137.58    6.97
   4 -14  -2  147.39    7.16
   4  14  -1   55.94    3.18
   4  14   0  102.73    5.03
  -4 -14   0   95.98    5.13
   4  14   1  123.63    6.00
  -4 -14  -1  119.77    6.10
   4  14   2   33.75    2.51
  -4 -14  -2   32.31    2.72
   4  14   3   35.12    2.51
  -4 -14  -3   28.53    2.71
  -4 -14  -4   10.37    2.21
   4  14   4    5.39    1.83
  -4 -14  -5   23.92    2.47
   4  14   5   26.17    2.23
  -4 -14  -6   25.06    2.54
  -4 -14  -7   -0.28    1.57
  -4 -14  -7    2.08    1.95
  -4 -14  -8    0.90    1.56
  -4 -14  -8    2.23    1.92
  -4 -14  -9   39.65    2.62
  -4 -14  -9   46.94    2.91
   4  14   9   44.87    2.68
  -4 -14 -10    0.17    1.37
   4  14  10    2.13    1.38
  -4 -14 -11    1.56    1.53
  -4 -14 -11    0.68    1.25
   4  14  11    0.70    1.20
  -4 -14 -12    3.62    1.34
  -4 -14 -12    2.15    1.11
   4  14  12    4.21    1.07
  -4 -14 -13    0.89    0.89
   4  14  13    0.65    0.77
   4  14  13    0.87    0.84
  -4 -14 -13    0.02    1.04
  -4 -14 -13    1.30    0.98
  -4  15  16    0.13    0.75
  -4  15  15   13.67    1.27
   4 -15 -15   14.39    1.36
  -4  15  14    3.84    1.16
   4  15 -13   20.32    1.49
   4  15 -12   37.57    2.27
   4 -15 -12   39.86    2.62
  -4  15  11   14.92    1.70
   4  15 -11   17.23    1.69
   4 -15 -11   15.33    1.96
  -4  15  10    7.68    1.57
   4  15 -10    8.21    1.62
   4 -15 -10    7.84    1.83
  -4  15   9   15.68    1.77
   4  15  -9   17.51    1.89
   4 -15  -9   16.85    2.19
  -4  15   8   42.41    2.74
   4  15  -8   51.98    2.89
   4 -15  -8   43.84    2.98
   4 -15  -8   43.99    3.40
  -4  15   7    2.46    1.56
   4  15  -7   -0.14    1.78
   4 -15  -7    1.40    1.87
   4 -15  -7    2.02    2.34
  -4  15   6    7.97    1.62
   4  15  -6    9.47    1.93
   4 -15  -6    6.94    1.99
   4 -15  -6    6.99    2.38
  -4  15   5   16.32    1.74
   4  15  -5   18.80    2.13
   4 -15  -5   18.63    2.14
   4 -15  -5   12.31    2.63
  -4  15   4    2.19    1.45
  -4  15   4    2.02    1.50
   4  15  -4    3.12    1.95
   4 -15  -4    2.77    2.38
   4 -15  -4    3.83    1.83
   4  15  -3   10.10    2.00
   4 -15  -3    8.50    1.86
   4 -15  -3    7.00    2.38
   4  15  -2   15.46    2.16
   4 -15  -2   13.55    1.92
   4  15  -1   41.79    2.69
   4  15  -1   55.43    3.14
   4  15   0   71.51    3.75
   4  15   1    1.84    1.52
  -4 -15  -1    3.85    1.75
   4  15   2    4.56    1.63
  -4 -15  -2    7.75    1.88
   4  15   3   20.35    1.93
   4  15   3   19.80    2.25
  -4 -15  -3   18.46    2.17
   4  15   4    9.37    1.71
   4  15   4    9.22    1.98
  -4 -15  -4   10.28    1.94
  -4 -15  -5    9.72    2.03
   4  15   5   11.68    1.71
  -4 -15  -6   16.67    2.07
   4  15   6   16.08    1.78
  -4 -15  -7    7.12    1.76
  -4 -15  -8    9.68    1.75
  -4 -15  -9    9.54    1.68
   4  15   9    9.12    1.38
  -4 -15 -10    7.14    1.48
   4  15  10    9.37    1.30
   4  15  10    6.61    1.23
  -4 -15 -11    4.84    1.25
   4  15  11    4.71    1.05
   4  15  11    4.81    0.97
  -4 -15 -12   -0.47    0.89
   4  15  12    0.99    0.69
   4 -16 -13   27.52    1.84
   4 -16 -12    4.20    1.39
  -4  16  12    4.93    1.10
   4 -16 -11    3.43    1.53
   4  16 -11    0.95    1.08
  -4  16  11    5.29    1.17
   4 -16 -10    2.63    1.58
   4  16 -10    3.96    1.26
  -4  16  10    3.76    1.23
   4 -16  -9    3.30    1.87
   4 -16  -9    2.25    1.66
   4  16  -9    1.55    1.35
  -4  16   9    1.31    1.29
   4 -16  -8    0.32    1.98
   4 -16  -8    2.32    1.64
   4  16  -8    0.26    1.46
  -4  16   8    0.22    1.30
  -4  16   8    1.25    1.32
   4 -16  -7    3.27    1.68
   4 -16  -7    4.78    2.08
   4  16  -7    2.74    1.58
  -4  16   7    5.57    1.34
  -4  16   7    6.02    1.32
   4 -16  -6    6.61    1.74
   4 -16  -6    4.62    2.07
  -4  16   6    4.65    1.34
   4  16  -6    6.05    1.67
  -4  16   6    6.47    1.37
   4 -16  -5    6.56    1.73
   4 -16  -5    4.32    2.17
   4  16  -5    8.55    1.75
  -4  16   5    4.38    1.32
  -4  16   5    4.53    1.29
   4 -16  -4   -0.30    1.63
   4 -16  -4    2.06    2.06
   4  16  -4    0.77    1.72
   4 -16  -3    8.28    2.19
   4 -16  -3    7.67    1.70
   4  16  -3   13.01    1.88
   4 -16  -2    3.35    2.08
   4  16  -2    0.97    1.79
   4 -16  -1    3.90    2.05
   4  16  -1    2.06    1.80
   4 -16   0   13.22    2.14
   4  16   0   12.55    1.90
   4  16   0    7.01    1.34
   4 -16   1   19.58    2.18
   4  16   1   14.47    1.57
  -4 -16  -3    3.61    1.58
   4  16   3    2.25    1.36
   4 -16   4    4.42    1.64
  -4 -16  -4    4.33    1.58
   4  16   4    3.66    1.66
   4  16   4    3.15    1.34
   4  16   5    2.72    1.55
   4  16   5    1.54    1.29
   4  16   6   19.86    1.76
   4  16   6   16.32    1.58
   4  16   7   25.31    1.82
   4  16   7   30.97    1.96
  -4 -16  -8    6.28    1.38
   4  16   8    8.10    1.29
  -4 -16  -9    3.58    1.18
   4  16   9    2.06    1.07
  -4 -16 -10    0.16    0.91
   4  16  10    0.07    0.82
   4  16  10   -0.32    0.73
   4 -17 -12    8.98    1.00
   4 -17 -11    5.81    1.18
  -4  17  11    7.55    0.87
   4 -17 -10    3.55    1.20
  -4  17  10    2.55    0.90
   4 -17  -9    7.14    1.34
  -4  17   9    5.14    0.89
   4  17  -9    6.76    1.05
  -4  17   9    5.39    0.99
   4 -17  -8   -1.97    1.59
   4 -17  -8   -0.63    1.31
   4  17  -8    1.35    1.11
  -4  17   8    1.76    0.95
   4 -17  -7    2.72    1.71
   4 -17  -7    2.97    1.39
   4  17  -7    5.16    1.25
  -4  17   7    1.97    0.97
   4 -17  -6   15.36    1.96
   4 -17  -6   13.83    1.52
   4  17  -6   14.77    1.51
  -4  17   6    9.21    1.13
   4 -17  -5    1.67    1.35
   4 -17  -5    3.27    1.78
   4  17  -5    1.34    1.38
   4 -17  -4    0.06    1.76
   4 -17  -4    3.60    1.29
   4  17  -4    4.90    1.48
   4 -17  -3    9.32    1.89
   4  17  -3   11.40    1.63
   4 -17  -2    4.80    1.81
   4  17  -2    5.60    1.55
   4 -17  -1    7.02    1.79
   4  17  -1    7.88    1.57
   4 -17   0    6.04    1.76
   4  17   0    6.90    1.59
   4 -17   1   14.94    1.79
   4  17   1   16.01    1.68
   4 -17   2    2.96    1.47
   4  17   2    3.17    1.01
   4 -17   3    2.02    1.31
   4  17   3    3.40    1.04
   4  17   4    3.21    1.05
   4  17   5    2.58    1.25
   4  17   5    0.48    0.97
  -4 -17  -6    2.65    1.08
   4  17   6    1.23    1.13
   4  17   6    3.35    0.94
  -4 -17  -7    3.87    0.96
   4  17   7    4.39    1.02
   4  17   7    3.43    0.84
   4  17   8    0.62    0.79
   4  17   8    1.28    0.65
   4  18  -6    1.24    0.87
   4  18  -5   16.78    1.30
   4 -18  -5   16.27    1.59
   4  18  -4    1.01    1.05
   4 -18  -4    0.96    1.30
   4  18  -3    4.71    1.13
   4 -18  -3    2.78    1.40
   4  18  -2    5.94    1.17
   4 -18  -2    4.12    1.28
   4  18  -1    1.06    1.13
   4 -18  -1   -0.04    1.27
   4  18   0    7.91    1.20
   4 -18   0    4.91    1.20
   4  18   1    0.95    1.09
   4 -18   1    0.22    0.99
   4  18   2    3.54    1.07
   4  18   3    0.17    0.96
   5   0 -25   20.66    1.74
   5   0 -24    8.83    1.79
   5   0 -23   18.80    2.28
   5   0 -22   -1.15    2.17
   5   0 -21   18.03    2.64
   5   0 -20    4.95    2.53
   5   0 -19  191.29    9.01
   5   0 -19  179.62   11.12
   5   0 -19  185.77    9.19
   5   0 -18    0.89    2.29
   5   0 -18   -0.98    4.07
   5   0 -18    2.00    2.56
   5   0 -17    3.61    2.23
   5   0 -17    6.47    3.89
   5   0 -17    3.38    2.42
   5   0 -16   11.24    2.25
   5   0 -16    8.17    3.69
   5   0 -16    9.03    2.14
   5   0 -15  171.90    9.51
   5   0 -15  158.44    7.85
   5   0 -14   75.40    5.47
   5   0 -13    5.65    1.77
   5   0 -13    6.55    3.03
   5   0 -13    2.68    2.90
   5   0 -12   21.07    2.17
   5   0 -12   15.89    3.46
   5   0 -12   17.72    3.31
   5   0 -11  124.01    6.11
   5   0 -11  112.41    6.93
   5   0 -11  118.99    6.90
   5   0 -10   75.66    4.39
   5   0 -10   79.38    5.21
   5   0 -10   82.00    5.22
   5   0  -9   27.50    2.45
   5   0  -9   19.27    3.08
   5   0  -9   24.30    3.08
   5   0  -8   66.28    3.82
   5   0  -7   22.60    2.26
   5   0  -7   25.25    2.72
   5   0  -6   22.59    2.18
   5   0  -6   28.39    2.89
   5   0  -5   43.33    2.86
   5   0  -5   45.71    3.27
   5   0  -4    3.98    2.11
   5   0  -3   22.09    2.50
   5   0  -2    2.51    2.17
   5   0  -1   11.25    2.21
   5   0   0   13.47    2.41
   5   0   1  104.41    5.71
   5   0   2   -0.36    2.46
   5   0   3   49.83    3.85
   5   0   4   71.66    4.75
   5   0   5   10.59    3.02
   5   0   6  130.87    7.20
   5   0   7  523.61   24.57
   5   0   8  483.73   22.94
   5   0   9   76.15    5.33
  -5   0 -10   38.04    2.92
   5   0  10   38.87    4.28
  -5   0 -11   73.13    4.31
   5   0  11   75.50    5.77
  -5   0 -12   15.73    2.58
   5   0  12   18.10    4.08
  -5   0 -13    6.80    2.59
   5   0  13    4.80    3.83
  -5   0 -14   41.74    3.46
  -5   0 -15   12.72    2.57
  -5   0 -16   12.18    2.51
  -5   0 -16   10.59    1.77
  -5   0 -17    5.72    2.28
  -5   0 -17    0.02    1.40
  -5   0 -18   10.01    2.13
  -5   0 -19   13.78    1.91
  -5   0 -20   15.55    1.63
   5  -1 -25    2.95    1.37
   5  -1 -24   18.23    2.02
   5  -1 -23   10.16    2.10
   5  -1 -22    2.65    2.25
   5  -1 -21    4.91    2.44
   5  -1 -20   -1.10    2.55
   5  -1 -19   33.16    4.89
   5  -1 -19   39.44    3.30
   5   1 -19   43.44    3.12
   5  -1 -18   14.92    2.52
   5   1 -18   15.58    2.41
   5  -1 -18   13.84    2.61
   5   1 -17   53.93    3.48
   5  -1 -17   54.86    3.73
   5  -1 -17   57.91    5.58
   5  -1 -16   21.17    2.66
   5   1 -16   23.54    2.42
   5  -1 -16   25.47    4.29
   5   1 -15   41.21    2.74
   5  -1 -15   39.86    4.33
   5  -1 -15   36.74    2.86
   5  -1 -14   49.86    4.59
   5  -1 -14   46.18    3.34
   5  -1 -13   25.02    3.68
   5  -1 -13   17.13    3.45
   5  -1 -13   21.06    2.38
   5  -1 -12   25.83    3.47
   5  -1 -12   24.91    3.42
   5  -1 -12   28.64    2.60
   5   1 -12   26.23    2.16
   5  -1 -11  222.20   10.91
   5  -1 -11  218.07   10.84
   5  -1 -11  208.70   10.27
   5   1 -11  212.64   10.08
   5  -1 -10  442.64   21.02
   5  -1 -10  459.47   21.00
   5  -1 -10  435.64   20.59
   5   1 -10  452.71   20.43
   5  -1  -9   28.16    3.48
   5  -1  -9   33.58    3.45
   5   1  -9   32.47    2.47
   5  -1  -9   28.78    2.76
   5  -1  -8   81.56    4.65
   5   1  -8   85.28    4.49
   5  -1  -7   71.41    4.38
   5  -1  -7   70.12    4.02
   5   1  -7   70.98    3.88
   5  -1  -6   67.57    4.16
   5  -1  -6   63.17    3.77
   5   1  -6   63.40    3.61
   5  -1  -5  734.17   33.21
   5   1  -5  730.27   33.01
   5  -1  -4  510.29   23.31
   5  -1  -3  107.65    5.59
   5  -1  -3  107.42    5.43
   5  -1  -2   43.27    3.03
   5  -1  -2   42.44    2.83
   5  -1  -1  202.48    9.76
   5  -1   0    6.90    2.24
   5  -1   1  499.05   22.93
   5  -1   2   83.95    4.80
  -5  -1  -2   75.90    4.39
   5  -1   3  159.19    8.29
  -5  -1  -3  164.39    7.99
   5  -1   4  505.06   23.34
  -5  -1  -4  501.52   23.07
   5  -1   5  144.17    7.92
  -5  -1  -5  149.98    7.49
   5  -1   6  132.68    7.04
  -5  -1  -6  120.13    6.53
   5  -1   7  517.42   24.31
  -5  -1  -7  518.67   23.87
   5  -1   8  630.49   28.46
  -5  -1  -8  595.78   27.91
   5  -1   9   24.60    3.48
   5  -1  10   23.16    3.76
  -5  -1 -10   19.84    2.41
  -5  -1 -10   25.31    2.24
   5  -1  11   15.64    3.65
  -5  -1 -11    9.28    2.23
  -5  -1 -11   11.58    2.04
  -5  -1 -12   30.93    2.95
   5  -1  12   30.51    4.12
  -5  -1 -13    5.33    2.32
   5  -1  13    1.79    3.78
  -5  -1 -14   28.56    2.94
  -5   1 -15   17.64    2.02
  -5  -1 -15   20.74    2.83
  -5   1 -16    5.92    1.61
  -5  -1 -16    4.80    2.49
  -5  -1 -17    3.08    1.47
  -5   1 -17    1.85    1.32
  -5  -1 -17    2.56    2.27
  -5  -1 -18    4.92    1.19
  -5  -1 -18    5.60    2.06
  -5  -1 -19    3.50    1.75
  -5  -1 -20    5.48    1.42
  -5   2  25   23.24    1.30
   5   2 -25   20.66    1.63
   5   2 -24    1.10    1.62
   5  -2 -24    2.56    1.62
   5   2 -23   41.39    2.82
   5  -2 -23   35.34    2.80
   5   2 -22   -1.08    2.14
   5  -2 -22    1.02    2.16
   5   2 -21    4.72    2.47
   5  -2 -21    9.49    2.35
   5   2 -20   18.74    2.72
   5  -2 -20   22.93    2.81
   5   2 -20   21.91    2.50
   5   2 -19    3.54    2.56
   5  -2 -19   -0.59    2.49
   5  -2 -19    7.24    4.24
   5   2 -19    3.37    4.17
   5   2 -19    2.45    2.22
   5   2 -18   68.78    4.33
   5  -2 -18   70.87    4.37
   5   2 -18   71.22    4.09
   5   2 -18   72.58    6.21
   5   2 -17   30.12    4.65
   5   2 -17   25.06    2.77
   5  -2 -17   30.63    2.90
   5  -2 -17   35.46    4.71
   5   2 -17   28.13    2.62
   5  -2 -16  121.26    7.91
   5   2 -16  123.43    6.32
   5   2 -16  121.72    7.96
   5  -2 -16  125.21    6.26
   5   2 -16  124.00    6.16
   5   2 -15   45.42    3.16
   5  -2 -15   44.42    3.10
   5  -2 -15   48.50    4.76
   5  -2 -15   42.71    2.98
   5   2 -15   42.91    2.87
   5  -2 -15   44.76    3.53
   5  -2 -14   52.46    3.74
   5  -2 -14   60.90    4.72
   5   2 -14   53.23    4.77
   5   2 -14   53.40    3.18
   5  -2 -14   55.48    3.26
   5  -2 -13    0.75    3.03
   5   2 -13    2.73    2.98
   5  -2 -13    5.75    2.95
   5  -2 -13    3.75    2.17
   5  -2 -12   33.35    3.58
   5   2 -12   27.67    3.52
   5   2 -12   30.85    3.54
   5  -2 -12   33.57    3.57
   5  -2 -12   34.14    2.95
   5  -2 -11  511.13   22.79
   5   2 -11  513.31   22.82
   5   2 -11  487.09   22.72
   5  -2 -11  498.28   22.74
   5  -2 -11  481.69   22.34
   5   2 -11  464.61   21.95
   5  -2 -10  157.77    8.37
   5   2 -10  156.78    8.38
   5  -2 -10  156.10    8.27
   5   2 -10  152.66    8.31
   5  -2 -10  155.67    7.85
   5   2 -10  155.19    7.45
   5   2  -9 1069.18   47.59
   5  -2  -9 1061.09   47.58
   5   2  -9 1058.78   47.55
   5  -2  -9 1042.52   47.56
   5   2  -9 1043.38   47.09
   5  -2  -9 1027.41   47.35
   5   2  -8   86.61    5.06
   5  -2  -8   88.64    4.94
   5   2  -8   84.76    4.47
   5  -2  -7   18.31    2.73
   5   2  -7   22.13    2.77
   5   2  -7   17.95    1.94
   5  -2  -7   20.59    2.48
   5   2  -6  172.66    8.49
   5  -2  -6  172.96    8.50
   5   2  -6  166.66    8.07
   5  -2  -5 2249.23  101.87
   5   2  -5 2298.85  101.89
   5  -2  -4  358.27   16.61
   5   2  -4  362.15   16.64
   5  -2  -4  356.87   16.51
   5   2  -3  387.81   17.41
   5  -2  -3  368.75   17.37
   5  -2  -3  375.01   17.29
   5   2  -2  267.69   12.27
   5  -2  -2  257.56   12.23
   5  -2  -2  257.02   12.16
   5   2  -1  712.92   32.16
   5  -2  -1  698.14   32.16
   5  -2  -1  709.96   32.04
  -5  -2   1  714.45   32.08
   5  -2   0  125.57    6.39
   5   2   0  113.77    6.30
  -5  -2   0  122.43    6.22
   5  -2   0  127.29    6.11
   5   2   1   27.77    2.86
   5  -2   1   25.74    2.76
   5   2   2  193.97    9.59
   5  -2   2  194.86    9.54
   5   2   3  251.67   11.71
   5  -2   3  242.21   11.69
  -5  -2  -3  230.60   11.50
   5  -2   4 1178.05   54.32
   5   2   4 1236.18   54.37
  -5  -2  -4 1191.03   54.16
   5  -2   5  557.28   26.01
   5   2   5  574.62   26.11
  -5  -2  -5  556.38   25.85
   5  -2   6  475.04   22.66
   5   2   6  503.21   22.74
  -5  -2  -6  477.11   22.40
   5  -2   7 1036.99   47.35
   5   2   7 1058.48   47.42
  -5  -2  -7 1023.28   47.08
   5   2   8  350.55   16.72
   5  -2   8  343.58   16.75
  -5  -2  -8  338.36   16.29
   5   2   9  286.32   14.36
   5  -2   9  290.78   14.31
  -5  -2  -9  282.35   13.80
   5   2  10   14.07    3.37
   5  -2  10   15.20    3.65
  -5  -2 -10   13.51    2.03
  -5   2 -10   15.44    2.21
  -5  -2 -10   15.13    2.33
  -5  -2 -10   12.31    2.51
   5   2  11   28.11    4.03
   5  -2  11   26.84    4.04
  -5   2 -11   24.10    2.62
  -5  -2 -11   22.09    2.68
  -5  -2 -11   25.90    2.41
   5   2  12   52.63    5.14
   5  -2  12   47.12    4.94
  -5   2 -12   51.22    3.54
  -5  -2 -12   49.10    3.61
  -5  -2 -12   52.88    3.34
   5   2  13   89.87    6.75
   5  -2  13   93.98    6.95
  -5   2 -13   92.07    4.85
  -5   2 -13   92.54    5.11
  -5  -2 -13   93.93    5.18
  -5   2 -14    2.48    1.75
  -5   2 -14    4.06    2.32
  -5  -2 -14    2.65    2.55
  -5  -2 -14    0.81    1.63
  -5   2 -15    2.99    1.64
  -5   2 -15    4.91    2.54
  -5  -2 -15    4.83    2.40
  -5  -2 -15    0.84    1.51
  -5   2 -16    1.64    2.39
  -5  -2 -16    2.21    2.36
  -5   2 -16    1.70    1.47
  -5   2 -17   25.58    2.62
  -5  -2 -17   24.18    2.65
  -5  -2 -18    5.88    1.98
  -5   2 -18    1.15    1.95
  -5  -2 -18    5.57    1.24
  -5   2 -19    5.32    1.69
  -5  -2 -19    6.08    1.69
  -5  -2 -20   10.49    1.35
  -5   2 -20    6.38    1.37
   5   3 -25   -0.50    1.00
   5  -3 -25   -0.66    1.09
   5   3 -24   15.23    1.82
   5  -3 -24   16.08    1.76
   5   3 -23    1.80    1.86
   5  -3 -23    0.61    1.81
   5   3 -22    1.75    2.11
   5  -3 -22    4.55    2.12
   5   3 -21    2.86    2.21
   5  -3 -21    3.52    2.20
   5   3 -21    5.67    1.97
   5  -3 -20    0.76    2.30
   5   3 -20    2.12    2.38
   5   3 -20    3.09    2.09
   5   3 -19   21.79    2.81
   5  -3 -19   18.51    2.77
   5   3 -19   21.70    2.48
   5   3 -18   17.45    2.67
   5  -3 -18   15.39    2.64
   5   3 -18   10.22    4.20
   5  -3 -18   14.02    4.09
   5   3 -18   17.30    2.38
   5   3 -17   38.64    3.15
   5  -3 -17   41.16    3.10
   5  -3 -17   39.55    4.85
   5   3 -17   41.23    4.92
   5   3 -17   37.37    2.90
   5   3 -16   91.98    5.00
   5  -3 -16   92.32    4.99
   5  -3 -16   85.41    6.62
   5   3 -16   93.86    4.84
   5   3 -16   96.60    6.77
   5   3 -15  153.41    7.41
   5  -3 -15  155.10    7.43
   5   3 -15  154.99    8.88
   5  -3 -15  152.67    8.96
   5   3 -15  147.72    7.26
   5  -3 -15  144.97    8.06
   5   3 -14   98.61    5.20
   5   3 -14  100.28    6.66
   5  -3 -14  103.05    6.59
   5  -3 -14  101.25    5.18
   5  -3 -14   96.93    5.09
   5   3 -14  101.20    5.03
   5  -3 -14  103.31    5.86
   5  -3 -13   48.11    4.54
   5   3 -13   52.46    4.37
   5  -3 -13   54.00    3.86
   5   3 -12   46.64    4.13
   5  -3 -12   51.96    4.32
   5  -3 -12   41.99    4.11
   5   3 -12   46.90    4.02
   5  -3 -12   46.78    3.63
   5   3 -11  118.58    6.83
   5  -3 -11  118.52    6.74
   5  -3 -11  112.73    6.66
   5   3 -11  115.27    6.71
   5  -3 -11  118.96    6.34
   5   3 -10   88.67    5.46
   5  -3 -10   91.29    5.56
   5   3 -10   87.47    5.36
   5  -3 -10   91.84    5.53
   5  -3 -10   91.33    5.21
   5   3 -10   86.23    4.40
   5   3  -9  376.39   17.22
   5  -3  -9  384.01   17.23
   5  -3  -9  363.58   17.14
   5   3  -9  357.79   17.16
   5  -3  -9  353.27   16.99
   5   3  -9  358.83   16.57
   5   3  -8   26.73    3.22
   5   3  -8   23.86    3.07
   5  -3  -8   24.57    3.12
   5   3  -8   21.01    1.99
   5  -3  -8   21.98    2.86
   5  -3  -7  138.15    6.80
   5   3  -7  123.34    6.23
   5   3  -6 1127.49   51.21
   5  -3  -6 1142.13   51.22
   5  -3  -5  316.58   15.31
   5   3  -5  347.99   15.37
   5  -3  -5  322.25   15.28
   5  -3  -4 1055.50   47.85
   5   3  -4 1061.90   47.88
   5  -3  -4 1068.13   47.84
   5   3  -3   67.28    4.10
   5  -3  -3   70.82    4.07
   5  -3  -3   72.13    4.05
   5  -3  -2   98.14    5.24
   5   3  -2  100.09    5.27
   5  -3  -2   97.21    5.14
  -5  -3   2  100.32    5.21
   5   3  -1  207.29   10.30
   5  -3  -1  225.85   10.34
  -5  -3   1  211.41   10.31
   5  -3  -1  219.93   10.21
   5  -3   0  434.24   19.94
   5   3   0  424.43   19.91
  -5  -3   0  433.10   19.88
   5  -3   0  437.50   19.78
   5   3   1  101.47    5.37
   5  -3   1   94.43    5.29
   5  -3   1   93.77    4.97
  -5  -3  -1   95.36    5.27
   5  -3   2   56.72    3.94
   5   3   2   56.45    3.89
   5  -3   2   53.10    3.29
   5   3   3   25.00    3.17
   5  -3   3   24.34    3.12
   5  -3   3   24.95    2.31
   5  -3   4   21.48    3.00
   5   3   4   25.34    3.13
  -5  -3  -4   25.82    2.95
   5  -3   4   20.50    2.21
   5  -3   5  352.87   16.82
   5   3   5  376.94   16.94
  -5  -3  -5  347.88   16.69
   5  -3   5  347.30   16.25
   5   3   6  661.62   29.78
   5  -3   6  643.25   29.71
  -5  -3  -6  625.97   29.53
   5  -3   7 1014.88   47.47
   5   3   7 1065.92   47.52
  -5  -3  -7 1040.31   47.31
   5   3   8    1.87    2.81
   5  -3   8    4.08    2.80
  -5  -3  -8    2.23    2.45
   5   3   9  186.56    9.86
   5  -3   9  192.23    9.90
  -5  -3  -9  181.14    8.60
  -5   3  -9  183.36    8.61
  -5  -3  -9  173.15    8.64
  -5  -3  -9  181.94    9.41
   5   3  10    6.40    3.19
   5  -3  10   10.34    3.46
  -5  -3 -10    6.76    1.98
  -5   3 -10    8.68    2.20
  -5  -3 -10    8.21    2.25
  -5  -3 -10    8.00    2.73
   5  -3  11   60.07    5.43
   5   3  11   61.14    5.30
  -5  -3 -11   68.01    3.79
  -5   3 -11   64.86    3.54
  -5   3 -11   62.52    3.89
  -5  -3 -11   57.49    3.87
  -5  -3 -11   56.84    4.49
   5   3  12  169.14   10.28
   5  -3  12  181.65   10.33
  -5   3 -12  195.74    8.79
  -5  -3 -12  178.00    8.81
  -5  -3 -12  180.82    8.76
  -5   3 -12  176.82    8.62
   5  -3  13   98.88    7.24
   5   3  13   93.98    7.10
  -5  -3 -13  107.17    5.42
  -5   3 -13   96.87    5.16
  -5   3 -13  103.16    5.51
  -5  -3 -13  105.87    5.56
  -5   3 -14   44.59    2.83
  -5   3 -14   45.27    3.33
  -5  -3 -14   50.45    3.46
  -5  -3 -14   40.06    2.85
  -5   3 -15    0.20    1.55
  -5   3 -15    3.30    2.43
  -5  -3 -15    0.73    2.29
  -5  -3 -15    1.32    1.66
  -5   3 -16   11.97    1.54
  -5   3 -16   14.04    2.38
  -5  -3 -16   10.28    2.42
  -5  -3 -16   11.51    1.64
  -5  -3 -17   17.36    2.37
  -5   3 -17   15.49    2.30
  -5  -3 -18    0.31    1.21
  -5   3 -18   -0.38    1.86
  -5  -3 -18   -0.32    1.87
  -5  -3 -19    3.52    1.56
  -5   3 -19    3.56    1.62
  -5   3 -20    3.45    1.12
  -5  -3 -20    3.08    1.11
   5   4 -24   15.64    1.65
   5  -4 -24   12.46    1.64
   5   4 -23   43.69    2.67
   5  -4 -23   35.83    2.65
   5   4 -22    5.20    2.00
   5  -4 -22    3.24    1.98
   5   4 -21    5.28    1.95
   5  -4 -21    4.09    2.15
   5   4 -21    6.04    2.19
   5   4 -20    5.52    2.04
   5   4 -20    9.06    2.36
   5  -4 -20    3.27    2.35
   5   4 -19    5.31    2.11
   5   4 -19    7.90    2.35
   5  -4 -19    4.91    2.43
   5   4 -18   79.33    6.45
   5   4 -18   81.78    4.45
   5  -4 -18   82.31    4.68
   5  -4 -18   67.37    6.23
   5   4 -18   83.56    4.64
   5   4 -17   33.01    2.70
   5  -4 -17   30.67    2.96
   5   4 -17   35.22    2.94
   5   4 -17   36.03    4.64
   5  -4 -17   23.05    4.35
   5   4 -16  135.83    8.30
   5  -4 -16  108.08    7.32
   5  -4 -16  129.45    8.15
   5   4 -16  128.01    6.42
   5   4 -16  136.77    6.59
   5  -4 -16  136.35    6.59
   5  -4 -15   96.76    6.72
   5   4 -15  122.33    5.87
   5   4 -15  122.88    7.57
   5   4 -15  118.60    6.00
   5  -4 -15  119.74    5.98
   5  -4 -15  124.03    7.46
   5  -4 -14  193.28   10.06
   5   4 -14  196.10    9.16
   5  -4 -14  190.04   10.55
   5   4 -14  194.14    9.27
   5  -4 -14  197.07    9.26
   5   4 -14  205.80   10.71
   5  -4 -13    7.78    3.06
   5   4 -13    9.42    3.07
   5  -4 -13    5.21    2.54
   5  -4 -12   36.72    3.95
   5   4 -12   39.45    3.86
   5  -4 -12   29.03    3.67
   5  -4 -12   33.41    3.31
   5   4 -11  289.43   13.76
   5  -4 -11  275.77   13.70
   5  -4 -11  278.22   13.65
   5   4 -11  281.00   13.69
   5  -4 -11  271.67   13.47
   5   4 -10   34.08    3.50
   5  -4 -10   30.01    3.35
   5   4 -10   32.77    3.44
   5  -4 -10   30.33    3.20
   5  -4 -10   26.93    3.11
   5  -4  -9  277.89   13.46
   5   4  -9  286.72   13.50
   5   4  -9  284.18   13.45
   5  -4  -9  281.99   13.44
   5   4  -9  271.64   12.71
   5  -4  -9  283.71   13.34
   5   4  -8   55.00    3.96
   5  -4  -8   57.94    4.12
   5   4  -8   53.45    3.95
   5  -4  -8   53.42    4.03
   5   4  -8   55.25    3.12
   5   4  -6   39.14    3.20
   5  -4  -6   36.28    3.18
   5  -4  -6   39.60    3.25
   5  -4  -5   14.81    2.41
   5   4  -5   16.33    2.48
   5  -4  -5   20.28    2.60
   5  -4  -4   76.16    4.43
   5   4  -4   80.98    4.48
   5  -4  -4   79.79    4.50
   5   4  -3   97.74    5.06
   5  -4  -3   92.50    4.99
   5  -4  -3   91.33    5.11
  -5  -4   3   92.83    5.01
   5  -4  -2   33.89    2.70
   5   4  -2   34.03    2.76
  -5  -4   2   33.38    2.82
   5  -4  -2   32.76    2.69
   5   4  -1   38.71    2.99
   5  -4  -1   40.51    2.99
   5  -4  -1   40.58    2.91
  -5  -4   1   41.83    3.08
   5  -4   0   30.90    2.89
   5   4   0   29.81    2.87
   5  -4   0   34.45    2.62
  -5  -4   0   37.40    2.97
   5  -4   1   39.24    3.26
   5   4   1   39.87    3.22
   5  -4   1   41.96    2.89
  -5  -4  -1   39.38    3.29
   5  -4   2   31.23    3.05
   5   4   2   29.38    3.06
  -5  -4  -2   30.45    3.08
   5  -4   2   28.45    2.46
   5  -4   3  646.71   29.55
   5   4   3  653.46   29.56
   5  -4   3  639.13   29.19
   5  -4   4  139.34    7.45
   5   4   4  143.36    7.55
   5  -4   5  294.69   14.48
   5   4   5  322.29   14.61
  -5  -4  -5  288.53   14.44
   5  -4   6  447.60   21.28
   5   4   6  478.27   21.42
  -5  -4  -6  435.51   21.23
   5  -4   7  604.19   28.74
   5   4   7  649.26   28.86
  -5  -4  -7  605.59   28.66
   5  -4   8  207.50   11.04
   5   4   8  226.71   11.16
  -5  -4  -8  207.75   10.84
   5  -4   9   77.32    5.54
   5   4   9   80.85    5.67
  -5  -4  -9   75.98    4.26
  -5   4  -9   80.83    4.07
  -5  -4  -9   81.75    4.09
  -5   4  -9   81.30    4.22
  -5  -4  -9   67.10    4.21
  -5  -4  -9   69.88    5.13
   5  -4  10   49.07    4.67
   5   4  10   47.28    4.70
  -5  -4 -10   42.93    3.16
  -5   4 -10   50.32    2.92
  -5   4 -10   46.03    3.19
  -5  -4 -10   47.24    3.22
  -5  -4 -10   49.87    4.19
   5   4  11  143.38    8.46
   5  -4  11  134.21    8.37
  -5  -4 -11  138.23    7.04
  -5   4 -11  147.40    6.87
  -5   4 -11  142.78    7.00
  -5  -4 -11  142.91    7.03
  -5  -4 -11  131.46    7.92
   5   4  12   14.48    3.83
   5  -4  12   12.22    3.83
  -5   4 -12   17.92    1.96
  -5  -4 -12   15.55    2.39
  -5   4 -12   18.05    2.61
  -5  -4 -12   13.32    2.60
  -5  -4 -12   17.11    3.14
   5   4  13  102.82    7.10
   5  -4  13   90.04    7.08
  -5  -4 -13  103.14    5.60
  -5   4 -13  110.16    5.35
  -5   4 -13  111.05    5.68
  -5  -4 -13  106.55    5.65
  -5  -4 -14   19.02    2.49
  -5   4 -14   21.60    2.00
  -5  -4 -14   21.10    2.69
  -5   4 -14   21.32    2.75
  -5   4 -15    8.31    1.55
  -5  -4 -15    8.30    1.82
  -5   4 -15    7.97    2.36
  -5  -4 -15   10.53    2.44
  -5  -4 -16    9.44    1.65
  -5   4 -16    7.05    2.26
  -5  -4 -16    9.61    2.25
  -5  -4 -17    4.65    1.34
  -5   4 -17    6.15    1.99
  -5  -4 -17    5.37    2.01
  -5  -4 -18    8.07    1.76
  -5   4 -18    3.76    1.77
  -5  -4 -19    7.97    1.45
  -5   4 -19   10.00    1.43
   5  -5 -24   12.52    1.26
  -5   5  23    5.12    1.25
   5   5 -23    0.73    1.50
   5  -5 -23    0.17    1.47
   5   5 -22   10.39    1.83
   5  -5 -22    5.10    1.79
   5   5 -21    8.16    1.87
   5  -5 -21    7.66    2.08
   5   5 -21    7.31    2.03
   5   5 -20    2.67    1.97
   5   5 -20    5.51    2.15
   5  -5 -20    4.28    2.16
   5   5 -19   33.28    2.69
   5   5 -19   31.94    2.85
   5  -5 -19   35.75    2.96
   5   5 -18   45.69    3.01
   5  -5 -18   36.81    3.14
   5   5 -18   41.90    3.15
   5   5 -17  180.24   10.96
   5  -5 -17  201.79    9.43
   5   5 -17  204.53    9.42
   5   5 -17  200.10    9.29
  -5   5  16   20.32    1.67
   5  -5 -16   16.67    3.35
   5  -5 -16   11.98    2.30
   5   5 -16   13.32    2.31
   5   5 -16   16.71    3.68
   5  -5 -16   11.92    3.80
   5   5 -16   13.09    2.19
  -5   5  15   61.51    3.33
   5  -5 -15   64.57    5.25
   5  -5 -15   57.50    4.72
   5  -5 -15   62.19    3.70
   5   5 -15   60.64    5.16
   5   5 -15   62.21    3.65
   5   5 -15   61.65    3.57
  -5   5  14  107.55    5.34
   5  -5 -14  102.17    6.55
   5   5 -14  112.83    5.54
   5  -5 -14  107.20    5.53
   5   5 -14  124.12    7.13
   5  -5 -14  113.30    6.93
   5   5 -14  110.37    5.48
  -5   5  13  106.31    5.34
   5  -5 -13  117.95    6.62
   5   5 -13  110.65    5.41
   5   5 -13  120.58    6.85
   5  -5 -13  105.71    6.73
   5  -5 -12   57.10    4.49
   5   5 -12   59.38    4.40
   5  -5 -12   57.57    4.27
   5  -5 -11  223.24   12.23
   5   5 -11  262.95   12.33
   5   5 -11  260.33   12.30
   5  -5 -11  241.60   12.26
   5  -5 -11  244.51   12.23
   5   5 -10   28.71    3.17
   5  -5 -10   26.98    3.18
   5  -5 -10   25.77    3.13
   5   5 -10   29.22    3.14
   5  -5 -10   29.68    3.23
   5   5  -9   54.36    3.98
   5  -5  -9   53.81    4.05
   5   5  -9   59.16    3.89
   5  -5  -9   51.82    3.95
   5   5  -8   48.43    3.53
   5  -5  -8   46.65    3.62
   5  -5  -8   49.26    3.57
   5   5  -8   47.11    3.47
   5   5  -8   44.87    2.70
   5   5  -7   90.92    5.29
   5  -5  -7   97.15    5.37
   5   5  -7   87.14    5.19
   5  -5  -7   99.16    5.34
   5  -5  -7   91.32    5.44
   5  -5  -6 1132.46   51.23
   5   5  -5  182.77    9.15
   5  -5  -5  192.29    9.20
   5  -5  -5  190.17    9.42
   5   5  -4  641.88   29.87
   5  -5  -4  651.61   29.88
  -5  -5   4  668.98   29.87
   5  -5  -4  670.93   30.04
   5  -5  -3  548.63   24.57
   5   5  -3  544.23   24.58
   5  -5  -3  527.13   24.69
  -5  -5   3  531.83   24.62
   5   5  -2  284.55   13.25
   5  -5  -2  275.34   13.22
   5  -5  -2  282.01   13.36
  -5  -5   2  291.57   13.37
   5  -5  -1  393.35   17.87
   5   5  -1  377.19   17.85
   5  -5  -1  391.15   17.89
   5  -5   0  241.40   11.83
   5   5   0  248.73   11.85
   5  -5   0  249.99   11.79
  -5  -5   0  262.10   12.02
   5  -5   1  180.68    8.71
   5   5   1  173.05    8.69
   5  -5   1  173.75    8.55
  -5  -5  -1  181.65    8.99
   5  -5   2  250.98   11.99
   5   5   2  240.43   11.95
   5  -5   2  249.80   11.71
  -5  -5  -2  260.10   12.20
   5  -5   3  545.51   24.29
   5   5   3  539.16   24.29
   5  -5   3  516.13   23.90
  -5  -5  -3  508.60   24.36
   5  -5   4  285.30   13.75
   5   5   4  287.03   13.79
   5  -5   5  319.16   15.78
   5   5   5  344.12   15.89
   5   5   6   87.38    5.29
   5  -5   6   78.60    5.10
  -5  -5  -6   75.99    5.09
   5   5   7  421.92   20.32
   5  -5   7  420.73   20.24
  -5  -5  -7  436.22   20.33
  -5  -5  -8  336.30   15.35
   5   5   8  340.35   16.43
   5  -5   8  320.95   16.31
  -5  -5  -8  339.06   16.35
   5  -5   9   32.35    3.74
   5   5   9   29.41    3.71
  -5  -5  -9   31.11    2.46
  -5   5  -9   30.45    2.23
  -5   5  -9   27.88    2.47
  -5  -5  -9   25.01    2.58
  -5  -5  -9   28.86    3.65
   5  -5  10  150.37    8.82
   5   5  10  144.88    8.79
  -5  -5 -10  168.38    7.59
  -5   5 -10  169.33    7.40
  -5   5 -10  147.56    7.48
  -5  -5 -10  139.52    7.52
  -5  -5 -10  136.49    8.50
   5  -5  11  153.79    9.58
   5   5  11  155.08    9.61
  -5  -5 -11  160.01    8.33
  -5   5 -11  178.25    8.15
  -5   5 -11  181.48    8.27
  -5  -5 -11  179.03    8.29
  -5  -5 -11  149.99    9.30
   5  -5  12   43.93    4.74
   5   5  12   40.98    4.74
  -5  -5 -12   46.02    4.31
  -5  -5 -12   47.11    3.38
  -5   5 -12   51.38    3.00
  -5   5 -12   51.10    3.41
  -5  -5 -12   48.45    3.45
  -5  -5 -13   23.73    2.62
  -5   5 -13   26.93    2.15
  -5   5 -13   23.47    2.67
  -5  -5 -13   24.51    2.77
  -5  -5 -14   57.06    3.53
  -5   5 -14   54.28    3.06
  -5   5 -14   55.01    3.55
  -5  -5 -14   46.72    3.55
  -5  -5 -15    1.84    1.78
  -5  -5 -15   -0.07    2.14
  -5   5 -15   -1.65    2.12
  -5  -5 -16   10.63    1.74
  -5   5 -16   13.36    2.16
  -5  -5 -16   14.40    2.21
  -5  -5 -17    0.12    1.33
  -5   5 -17   -1.57    1.78
  -5  -5 -17    0.35    1.82
  -5  -5 -18    0.78    0.99
  -5   5 -18    0.41    1.53
  -5  -5 -18    3.18    1.56
  -5   5 -19    4.62    1.12
  -5  -5 -19    6.11    1.10
  -5   6  24    6.73    0.89
  -5   6  23    3.54    1.12
   5   6 -23    0.94    1.13
   5   6 -22   54.95    3.17
   5  -6 -22   50.31    3.16
   5  -6 -21    1.34    1.81
   5   6 -21   -0.39    1.75
   5   6 -21    2.12    1.68
   5  -6 -20   11.90    2.15
   5   6 -20   12.30    2.05
   5   6 -20   14.00    2.04
   5   6 -19    8.37    2.07
   5  -6 -19    6.53    2.15
   5   6 -19    9.67    2.02
   5   6 -18   44.39    3.14
   5  -6 -18   43.44    3.21
   5   6 -18   48.77    3.09
  -5   6  17   22.41    1.96
   5  -6 -17   23.89    3.61
   5   6 -17   19.75    3.86
   5   6 -17   24.80    2.45
   5  -6 -17   22.06    2.55
   5   6 -17   25.15    2.40
  -5   6  16  127.20    6.14
   5  -6 -16  114.68    7.59
   5  -6 -16  108.00    7.66
   5   6 -16  126.03    7.90
   5   6 -16  135.25    6.39
   5  -6 -16  116.16    6.39
   5   6 -16  140.53    6.34
   5  -6 -15   54.78    3.42
   5   6 -15   58.73    4.90
   5  -6 -15   42.59    4.85
   5   6 -15   54.78    3.37
  -5   6  15   57.42    3.12
   5  -6 -15   55.71    4.76
   5  -6 -15   49.02    3.18
   5   6 -15   55.49    3.33
   5   6 -14   25.93    2.28
   5   6 -14   28.38    3.68
   5  -6 -14   17.74    3.50
  -5   6  14   24.37    2.04
   5  -6 -14   25.08    3.52
   5  -6 -14   24.29    2.14
   5   6 -14   24.91    2.31
  -5   6  13  111.73    5.54
   5  -6 -13  109.23    6.90
   5  -6 -13  107.34    6.78
   5   6 -13  119.41    6.86
   5   6 -13  116.01    5.60
  -5   6  12   11.05    1.63
   5  -6 -12    9.05    3.08
   5   6 -12   11.06    1.81
   5   6 -12   12.16    2.96
   5  -6 -12   11.85    2.82
   5  -6 -11   11.63    2.79
   5   6 -11    9.60    2.64
   5  -6 -11   11.39    2.78
   5  -6 -10   39.80    3.48
   5   6 -10   38.41    3.47
   5  -6 -10   44.89    3.53
   5   6  -9   26.16    2.87
   5  -6  -9   26.24    2.92
   5  -6  -9   22.81    2.73
   5   6  -9   24.97    2.76
   5  -6  -8  329.79   15.85
   5   6  -8  338.75   15.83
   5   6  -8  338.86   15.80
   5  -6  -8  338.83   15.85
   5   6  -7  148.25    7.52
   5  -6  -7  148.45    7.54
   5   6  -7  149.41    7.49
   5  -6  -7  152.90    7.88
   5   6  -6   18.39    2.29
   5  -6  -6   16.78    2.34
   5  -6  -6   15.30    2.33
   5   6  -6   15.86    2.13
   5  -6  -6   16.81    2.65
   5  -6  -5  191.77    9.59
   5   6  -4  243.39   11.50
   5  -6  -4  248.74   11.57
   5  -6  -4  237.32   11.84
  -5  -6   4  247.07   11.66
   5   6  -3  251.57   11.83
   5  -6  -3  255.38   11.89
   5  -6  -3  250.30   12.16
  -5  -6   3  252.84   12.08
   5  -6  -2  282.01   13.20
   5   6  -2  279.10   13.18
  -5  -6   2  291.51   13.51
   5  -6  -2  283.15   13.46
   5   6  -1   34.70    2.73
   5  -6  -1   38.04    2.80
   5  -6  -1   34.51    3.09
  -5  -6   1   38.09    3.28
   5  -6   0   84.66    4.53
   5   6   0   78.19    4.47
  -5  -6   0   83.87    5.03
   5  -6   0   78.46    4.61
   5   6   1  343.08   15.86
   5  -6   1  337.80   15.86
  -5  -6  -1  348.14   16.17
   5  -6   1  335.96   15.81
   5   6   2   55.78    3.71
  -5  -6  -2   58.14    4.24
   5  -6   2   57.59    3.48
   5   6   3    7.13    2.26
   5  -6   3    4.34    2.20
  -5  -6  -3    5.34    2.81
   5  -6   4   52.73    3.79
   5   6   4   55.48    3.84
  -5  -6  -4   56.41    4.23
   5   6   5   79.23    4.97
   5  -6   5   79.61    4.88
   5   6   6  100.90    5.73
   5  -6   6   86.50    5.53
  -5  -6  -6   95.21    5.84
  -5  -6  -7  211.28   11.43
  -5  -6  -7  223.93   10.39
   5   6   7  224.40   11.31
   5  -6   7  222.67   11.25
   5   6   8  125.39    7.12
   5  -6   8  122.26    7.05
   5   6   8  122.59    5.84
  -5  -6  -8  125.75    7.28
  -5  -6  -8  116.03    6.02
  -5   6  -8  121.87    5.92
   5   6   8  123.68    5.89
  -5  -6  -9   -0.66    3.04
   5   6   9    1.93    1.51
   5   6   9    2.19    2.95
   5  -6   9    1.53    2.81
  -5   6  -9    3.39    1.63
  -5  -6  -9    2.61    1.94
  -5   6  -9    1.47    1.85
  -5   6 -10  156.81    7.44
  -5  -6 -10  147.18    8.67
   5  -6  10  142.39    8.63
   5   6  10  140.48    8.64
  -5   6 -10  160.83    7.36
   5   6  10  152.05    7.28
   5   6  11  187.88   11.54
  -5  -6 -11  220.18   10.46
  -5   6 -11  227.89   10.25
  -5   6 -11  239.21   10.34
  -5  -6 -11  208.96   10.34
  -5  -6 -11  182.44   11.47
   5   6  12   34.82    4.31
  -5  -6 -12   39.53    4.14
  -5   6 -12   38.02    2.58
  -5  -6 -12   34.20    3.08
  -5  -6 -12   40.12    3.00
  -5   6 -12   44.54    2.94
  -5  -6 -13   36.65    2.98
  -5   6 -13   38.73    2.83
  -5  -6 -13   31.03    2.89
  -5  -6 -14   48.47    3.30
  -5  -6 -14   48.48    3.26
  -5   6 -14   53.53    3.20
  -5  -6 -14   42.12    2.86
  -5  -6 -15    6.25    1.98
  -5   6 -15    3.01    1.94
  -5  -6 -15    4.07    2.01
  -5  -6 -15    6.00    1.76
  -5   6 -16    5.40    1.81
  -5  -6 -16    4.52    1.79
  -5  -6 -16    5.29    1.62
  -5   6 -17    3.15    1.55
  -5  -6 -17    5.36    1.59
  -5  -6 -17    5.30    1.39
  -5   6 -18    5.85    1.22
  -5  -6 -18    7.29    1.06
  -5   7  23   13.04    1.24
  -5   7  22    4.26    1.28
   5   7 -21   57.47    3.15
  -5   7  21   57.62    3.15
   5   7 -20    7.32    1.71
   5   7 -20    8.52    1.82
   5   7 -19   29.18    2.40
   5   7 -19   32.41    2.49
   5   7 -18    9.16    2.02
   5   7 -18   14.54    2.14
  -5   7  18   15.22    1.67
   5   7 -17   63.24    3.55
  -5   7  17   59.62    3.34
   5  -7 -17   55.96    3.42
   5   7 -17   62.68    3.59
   5   7 -16    5.19    1.89
  -5   7  16    4.50    1.57
   5  -7 -16    0.87    3.36
   5  -7 -16    4.16    1.80
   5   7 -16    5.43    2.05
  -5   7  15   96.76    4.68
   5  -7 -15   84.13    6.30
   5  -7 -15   85.59    4.73
   5   7 -15   90.08    4.76
  -5   7  14   66.41    3.65
   5   7 -14   60.62    5.01
   5  -7 -14   64.56    5.29
   5  -7 -14   69.46    3.88
   5  -7 -14   66.75    3.77
   5   7 -14   69.02    3.82
   5   7 -13    2.44    2.60
  -5   7  13    8.35    1.65
   5  -7 -13    6.13    3.25
   5  -7 -13    6.40    1.88
   5  -7 -13    3.65    1.92
   5   7 -13    3.13    1.86
  -5   7  12   70.55    3.81
   5   7 -12   73.70    4.82
   5  -7 -12   65.76    5.25
  -5   7  12   70.43    3.82
   5  -7 -12   72.35    4.04
   5   7 -12   75.17    3.89
   5   7 -11   25.28    2.92
  -5   7  11   24.68    2.01
  -5   7  11   26.61    2.11
   5   7 -11   24.94    2.16
   5  -7 -11   26.43    3.50
   5   7 -10   74.57    4.58
   5   7  -9   53.17    3.61
   5  -7  -9   54.81    4.21
   5   7  -8   12.89    2.08
   5   7  -8   11.95    2.13
   5  -7  -8   11.53    2.90
   5   7  -7  123.52    6.59
   5   7  -7  127.57    6.62
   5   7  -6  101.73    5.27
   5   7  -6   97.99    5.29
   5   7  -5  165.38    7.78
   5   7  -5  154.50    7.77
   5  -7  -5  174.72    8.45
   5   7  -4   41.20    2.65
   5  -7  -4   44.75    3.49
  -5  -7   4   47.67    3.29
  -5  -7   3  392.66   17.04
   5  -7  -3  377.40   17.08
   5   7  -3  343.68   16.58
   5  -7  -2  423.75   18.82
  -5  -7   2  428.43   18.88
   5   7  -2  382.79   18.36
   5  -7  -1  450.85   19.32
  -5  -7   1  440.09   19.46
   5   7  -1  386.19   18.88
   5  -7   0 1117.66   48.02
  -5  -7   0 1146.04   48.32
   5   7   0  991.12   47.78
   5  -7   1  436.18   18.99
  -5  -7  -1  439.94   19.43
  -5  -7  -2  104.54    5.89
   5   7   2   91.47    5.15
  -5  -7  -3    4.22    2.63
   5   7   3    1.52    1.87
  -5  -7  -4    5.03    2.80
   5   7   4    3.46    2.13
  -5  -7  -5  115.09    6.35
   5   7   5   88.75    5.58
   5   7   6   48.11    3.75
   5   7   6   47.42    2.78
   5   7   7  371.30   18.61
   5   7   7  393.12   17.76
  -5  -7  -7  406.31   19.03
  -5  -7  -7  396.06   17.90
   5   7   7  387.77   17.78
   5   7   8   33.27    3.49
   5   7   8   32.67    2.25
  -5  -7  -8   25.56    3.83
  -5  -7  -8   28.94    2.55
   5   7   8   34.89    2.32
   5   7   9  192.66   11.72
   5   7   9  242.07   10.71
  -5  -7  -9  209.15   12.05
  -5  -7  -9  232.42   10.87
   5   7   9  235.52   10.73
  -5   7 -10   68.15    3.96
   5   7  10   70.20    3.81
  -5  -7 -10   71.31    5.47
  -5  -7 -10   81.71    4.11
   5   7  10   71.95    3.87
   5   7  11   25.30    2.06
  -5  -7 -11   20.40    3.98
   5   7  11   24.75    2.12
  -5   7 -11   28.50    2.40
  -5   7 -12   40.94    3.01
  -5  -7 -12   35.05    3.26
   5   7  12   50.19    2.73
[truncated: 3,720,815 more chars]
